# Supplementary material for: TEX264 coordinates p97- and SPRTN-mediated resolution of topoisomerase 1-DNA adducts
Source: Nat Commun. 2020 Mar 9;11:1274. doi: 10.1038/s41467-020-15000-w (PMC7062751; doi:10.1038/s41467-020-15000-w)
Supplement: Supplementary file 3 — Source Data [file 41467_2020_15000_MOESM3_ESM.xlsx]

## Sheet: Mass spectrometry - YFP-TOP1
Family	Member	Database	Accession	Score	Mass	Num. of matches	Num. of significant matches	Num. of sequences	Num. of significant sequences	emPAI	Description
1	1	SwissProt	P11387	1729	91125	125	94	35	30	15.45	DNA topoisomerase 1 OS=Homo sapiens GN=TOP1 PE=1 SV=2	bait
10	1	SwissProt	P78527	1120	473749	52	43	41	35	0.51	DNA-dependent protein kinase catalytic subunit OS=Homo sapiens GN=PRKDC PE=1 SV=3
7	1	SwissProt	Q9BQG0	1189	149731	55	51	35	33	3.02	Myb-binding protein 1A OS=Homo sapiens GN=MYBBP1A PE=1 SV=2
14	1	SwissProt	P42704	1051	159003	40	37	33	30	1.83	Leucine-rich PPR motif-containing protein, mitochondrial OS=Homo sapiens GN=LRPPRC PE=1 SV=3
28	1	SwissProt	P49327	778	275877	40	35	35	30	0.67	Fatty acid synthase OS=Homo sapiens GN=FASN PE=1 SV=3
2	1	SwissProt	P52272	1464	77749	68	61	29	28	21.21	Heterogeneous nuclear ribonucleoprotein M OS=Homo sapiens GN=HNRNPM PE=1 SV=3
16	1	SwissProt	P35579	1020	227646	44	34	34	27	0.99	Myosin-9 OS=Homo sapiens GN=MYH9 PE=1 SV=4
13	1	SwissProt	P09874	1053	113811	56	44	34	26	3.65	Poly [ADP-ribose] polymerase 1 OS=Homo sapiens GN=PARP1 PE=1 SV=4
9	1	SwissProt	O75643	1134	246006	47	35	36	25	0.85	U5 small nuclear ribonucleoprotein 200 kDa helicase OS=Homo sapiens GN=SNRNP200 PE=1 SV=2
30	1	SwissProt	Q14839	764	219407	39	34	28	25	0.99	Chromodomain-helicase-DNA-binding protein 4 OS=Homo sapiens GN=CHD4 PE=1 SV=2
35	1	SwissProt	Q6P2Q9	722	274738	40	32	32	25	0.65	Pre-mRNA-processing-splicing factor 8 OS=Homo sapiens GN=PRPF8 PE=1 SV=2
34	1	SwissProt	Q08211	735	142181	35	31	26	24	1.81	ATP-dependent RNA helicase A OS=Homo sapiens GN=DHX9 PE=1 SV=4
45	1	SwissProt	Q86UP2	629	156464	35	27	30	24	1.13	Kinectin OS=Homo sapiens GN=KTN1 PE=1 SV=1
18	1	SwissProt	Q12906	955	95678	51	40	27	23	4.64	Interleukin enhancer-binding factor 3 OS=Homo sapiens GN=ILF3 PE=1 SV=3
21	1	SwissProt	Q9NR30	930	87804	37	34	25	23	4.03	Nucleolar RNA helicase 2 OS=Homo sapiens GN=DDX21 PE=1 SV=5
19	1	SwissProt	P43243	936	95078	34	33	22	22	3.22	Matrin-3 OS=Homo sapiens GN=MATR3 PE=1 SV=2
37	1	SwissProt	Q14683	681	143771	33	29	23	21	1.28	Structural maintenance of chromosomes protein 1A OS=Homo sapiens GN=SMC1A PE=1 SV=2
4	1	SwissProt	P0DMV8	1327	70294	56	47	23	20	9.51	Heat shock 70 kDa protein 1A OS=Homo sapiens GN=HSPA1A PE=1 SV=1
11	2	SwissProt	O43390	833	71184	39	34	20	20	5.41	Heterogeneous nuclear ribonucleoprotein R OS=Homo sapiens GN=HNRNPR PE=1 SV=1
27	1	SwissProt	Q13263	779	90261	32	31	19	19	2.7	Transcription intermediary factor 1-beta OS=Homo sapiens GN=TRIM28 PE=1 SV=5
22	1	SwissProt	Q99459	892	92422	29	24	22	18	2.08	Cell division cycle 5-like protein OS=Homo sapiens GN=CDC5L PE=1 SV=2
44	1	SwissProt	Q04637	634	176124	30	26	21	18	0.86	Eukaryotic translation initiation factor 4 gamma 1 OS=Homo sapiens GN=EIF4G1 PE=1 SV=4
49	1	SwissProt	P78347	613	112859	28	21	21	18	1.31	General transcription factor II-I OS=Homo sapiens GN=GTF2I PE=1 SV=2
64	2	SwissProt	P48634	470	229180	22	21	19	18	0.48	Protein PRRC2A OS=Homo sapiens GN=PRRC2A PE=1 SV=3
75	1	SwissProt	Q15029	476	110336	23	19	20	18	1.26	116 kDa U5 small nuclear ribonucleoprotein component OS=Homo sapiens GN=EFTUD2 PE=1 SV=1
80	1	SwissProt	P20700	459	66653	21	20	19	18	2.84	Lamin-B1 OS=Homo sapiens GN=LMNB1 PE=1 SV=2
5	1	SwissProt	P61978	1272	51230	45	43	18	17	13.38	Heterogeneous nuclear ribonucleoprotein K OS=Homo sapiens GN=HNRNPK PE=1 SV=1
11	1	SwissProt	O60506	1092	69788	47	39	20	17	6.11	Heterogeneous nuclear ribonucleoprotein Q OS=Homo sapiens GN=SYNCRIP PE=1 SV=2
16	2	SwissProt	P35580	464	229827	21	18	20	17	0.45	Myosin-10 OS=Homo sapiens GN=MYH10 PE=1 SV=3
26	1	SwissProt	P19338	814	76625	37	31	20	17	3.13	Nucleolin OS=Homo sapiens GN=NCL PE=1 SV=3
32	1	SwissProt	Q9P2E9	744	152780	30	23	21	17	0.86	Ribosome-binding protein 1 OS=Homo sapiens GN=RRBP1 PE=1 SV=4
38	1	SwissProt	Q86UE4	679	63856	26	23	19	17	3.39	Protein LYRIC OS=Homo sapiens GN=MTDH PE=1 SV=2
42	1	SwissProt	P25205	662	91551	25	20	22	17	1.81	DNA replication licensing factor MCM3 OS=Homo sapiens GN=MCM3 PE=1 SV=3
50	1	SwissProt	Q9UQE7	599	141853	23	20	20	17	0.82	Structural maintenance of chromosomes protein 3 OS=Homo sapiens GN=SMC3 PE=1 SV=2
57	1	SwissProt	Q00610	551	193260	26	20	22	17	0.59	Clathrin heavy chain 1 OS=Homo sapiens GN=CLTC PE=1 SV=5
67	2	SwissProt	P04264	466	66170	21	19	18	17	2.88	Keratin, type II cytoskeletal 1 OS=Homo sapiens GN=KRT1 PE=1 SV=6
17	1	SwissProt	P06576	964	56525	36	34	16	16	8.53	ATP synthase subunit beta, mitochondrial OS=Homo sapiens GN=ATP5B PE=1 SV=3
47	1	SwissProt	P16615	620	116336	25	21	19	16	1.35	Sarcoplasmic/endoplasmic reticulum calcium ATPase 2 OS=Homo sapiens GN=ATP2A2 PE=1 SV=1
64	1	SwissProt	Q9Y520	509	317346	29	19	23	16	0.31	Protein PRRC2C OS=Homo sapiens GN=PRRC2C PE=1 SV=4
65	1	SwissProt	P40939	507	83688	22	19	18	16	1.92	Trifunctional enzyme subunit alpha, mitochondrial OS=Homo sapiens GN=HADHA PE=1 SV=2
70	1	SwissProt	P26358	489	185388	30	22	22	16	0.62	DNA (cytosine-5)-methyltransferase 1 OS=Homo sapiens GN=DNMT1 PE=1 SV=2
3	1	SwissProt	P22626	1384	37464	39	34	16	15	14.78	Heterogeneous nuclear ribonucleoproteins A2/B1 OS=Homo sapiens GN=HNRNPA2B1 PE=1 SV=2
8	1	SwissProt	Q00839	1165	91269	48	44	17	15	3.73	Heterogeneous nuclear ribonucleoprotein U OS=Homo sapiens GN=HNRNPU PE=1 SV=6
20	1	SwissProt	P10809	934	61187	34	30	19	15	5.88	60 kDa heat shock protein, mitochondrial OS=Homo sapiens GN=HSPD1 PE=1 SV=2
39	1	SwissProt	Q9Y5B9	675	120409	29	22	20	15	0.95	FACT complex subunit SPT16 OS=Homo sapiens GN=SUPT16H PE=1 SV=1
41	2	SwissProt	O00571	523	73597	24	21	17	15	2.61	ATP-dependent RNA helicase DDX3X OS=Homo sapiens GN=DDX3X PE=1 SV=3
55	1	SwissProt	Q13435	568	100279	30	24	19	15	1.82	Splicing factor 3B subunit 2 OS=Homo sapiens GN=SF3B2 PE=1 SV=2
133	1	SwissProt	A6NHR9	318	227942	22	15	21	15	0.37	Structural maintenance of chromosomes flexible hinge domain-containing protein 1 OS=Homo sapiens GN=SMCHD1 PE=1 SV=2
137	1	SwissProt	P53621	311	139797	19	17	17	15	0.72	Coatomer subunit alpha OS=Homo sapiens GN=COPA PE=1 SV=2
6	1	SwissProt	P39023	1247	46365	50	47	15	14	41.84	60S ribosomal protein L3 OS=Homo sapiens GN=RPL3 PE=1 SV=2
23	1	SwissProt	P07910	877	33707	33	28	15	14	23.64	Heterogeneous nuclear ribonucleoproteins C1/C2 OS=Homo sapiens GN=HNRNPC PE=1 SV=4
48	1	SwissProt	P38646	618	73920	24	20	17	14	2.59	Stress-70 protein, mitochondrial OS=Homo sapiens GN=HSPA9 PE=1 SV=2
90	1	SwissProt	O75533	414	146479	20	18	15	14	0.62	Splicing factor 3B subunit 1 OS=Homo sapiens GN=SF3B1 PE=1 SV=3
100	1	SwissProt	O95793	397	63428	19	17	15	14	2.06	Double-stranded RNA-binding protein Staufen homolog 1 OS=Homo sapiens GN=STAU1 PE=1 SV=2
108	1	SwissProt	O95202	374	83986	20	16	18	14	1.46	LETM1 and EF-hand domain-containing protein 1, mitochondrial OS=Homo sapiens GN=LETM1 PE=1 SV=1
4	2	SwissProt	P11142	441	71082	24	21	14	13	2.54	Heat shock cognate 71 kDa protein OS=Homo sapiens GN=HSPA8 PE=1 SV=1
33	1	SwissProt	P68363	743	50804	29	25	13	13	4.31	Tubulin alpha-1B chain OS=Homo sapiens GN=TUBA1B PE=1 SV=1
33	2	SwissProt	Q71U36	677	50788	28	24	13	13	3.84	Tubulin alpha-1A chain OS=Homo sapiens GN=TUBA1A PE=1 SV=1
102	1	SwissProt	Q02878	393	32765	22	19	13	13	10.47	60S ribosomal protein L6 OS=Homo sapiens GN=RPL6 PE=1 SV=3
103	1	SwissProt	Q08J23	391	87214	18	17	13	13	1.13	tRNA (cytosine(34)-C(5))-methyltransferase OS=Homo sapiens GN=NSUN2 PE=1 SV=2
112	1	SwissProt	Q14204	360	534809	17	14	16	13	0.12	Cytoplasmic dynein 1 heavy chain 1 OS=Homo sapiens GN=DYNC1H1 PE=1 SV=5
140	1	SwissProt	Q16531	305	128142	17	14	15	13	0.68	DNA damage-binding protein 1 OS=Homo sapiens GN=DDB1 PE=1 SV=1
187	1	SwissProt	Q8WWM7	259	113589	18	16	14	13	0.72	Ataxin-2-like protein OS=Homo sapiens GN=ATXN2L PE=1 SV=2
12	1	SwissProt	P67809	1064	35903	34	32	12	12	29.29	Nuclease-sensitive element-binding protein 1 OS=Homo sapiens GN=YBX1 PE=1 SV=3
29	1	SwissProt	P60842	768	46353	26	24	14	12	7.44	Eukaryotic initiation factor 4A-I OS=Homo sapiens GN=EIF4A1 PE=1 SV=1
31	1	SwissProt	Q9NVP1	752	75702	25	24	13	12	2.95	ATP-dependent RNA helicase DDX18 OS=Homo sapiens GN=DDX18 PE=1 SV=2
40	1	SwissProt	P63261	672	42108	34	30	12	12	15.42	Actin, cytoplasmic 2 OS=Homo sapiens GN=ACTG1 PE=1 SV=1
40	2	SwissProt	P60709	660	42052	33	29	12	12	13.68	Actin, cytoplasmic 1 OS=Homo sapiens GN=ACTB PE=1 SV=1
63	1	SwissProt	O43290	517	90371	17	16	12	12	1.19	U4/U6.U5 tri-snRNP-associated protein 1 OS=Homo sapiens GN=SART1 PE=1 SV=1
71	1	SwissProt	O60264	489	122513	24	16	17	12	0.72	SWI/SNF-related matrix-associated actin-dependent regulator of chromatin subfamily A member 5 OS=Homo sapiens GN=SMARCA5 PE=1 SV=1
79	1	SwissProt	O00425	466	64008	17	15	14	12	2.02	Insulin-like growth factor 2 mRNA-binding protein 3 OS=Homo sapiens GN=IGF2BP3 PE=1 SV=2
89	1	SwissProt	P05023	417	114135	17	13	15	12	0.71	Sodium/potassium-transporting ATPase subunit alpha-1 OS=Homo sapiens GN=ATP1A1 PE=1 SV=1
92	1	SwissProt	P27824	411	67982	16	14	14	12	1.3	Calnexin OS=Homo sapiens GN=CANX PE=1 SV=2
95	1	SwissProt	P08238	404	83554	21	17	13	12	1.33	Heat shock protein HSP 90-beta OS=Homo sapiens GN=HSP90AB1 PE=1 SV=4
141	1	SwissProt	P11940	304	70854	17	15	14	12	1.54	Polyadenylate-binding protein 1 OS=Homo sapiens GN=PABPC1 PE=1 SV=2
182	1	SwissProt	Q9Y230	264	51296	12	12	12	12	2.01	RuvB-like 2 OS=Homo sapiens GN=RUVBL2 PE=1 SV=3
4	3	SwissProt	P11021	298	72402	15	12	13	11	1.19	78 kDa glucose-regulated protein OS=Homo sapiens GN=HSPA5 PE=1 SV=2
12	2	SwissProt	P16989	688	40066	25	21	13	11	6.37	Y-box-binding protein 3 OS=Homo sapiens GN=YBX3 PE=1 SV=4
30	2	SwissProt	Q12873	316	227989	15	12	12	11	0.26	Chromodomain-helicase-DNA-binding protein 3 OS=Homo sapiens GN=CHD3 PE=1 SV=3
41	1	SwissProt	Q92841	662	80906	29	20	17	11	1.86	Probable ATP-dependent RNA helicase DDX17 OS=Homo sapiens GN=DDX17 PE=1 SV=2
43	1	SwissProt	Q14684	641	84774	30	24	14	11	1.44	Ribosomal RNA processing protein 1 homolog B OS=Homo sapiens GN=RRP1B PE=1 SV=3
46	1	SwissProt	P25705	621	59828	17	15	13	11	2.26	ATP synthase subunit alpha, mitochondrial OS=Homo sapiens GN=ATP5A1 PE=1 SV=1
54	2	SwissProt	P13645	368	59020	13	13	11	11	1.83	Keratin, type I cytoskeletal 10 OS=Homo sapiens GN=KRT10 PE=1 SV=6
62	2	SwissProt	P68371	480	50255	26	20	11	11	4.41	Tubulin beta-4B chain OS=Homo sapiens GN=TUBB4B PE=1 SV=1
67	1	SwissProt	P35908	498	65678	14	12	13	11	1.37	Keratin, type II cytoskeletal 2 epidermal OS=Homo sapiens GN=KRT2 PE=1 SV=2
72	1	SwissProt	Q15424	486	103036	20	15	14	11	0.82	Scaffold attachment factor B1 OS=Homo sapiens GN=SAFB PE=1 SV=4
78	1	SwissProt	P04844	469	69355	14	14	11	11	1.26	Dolichyl-diphosphooligosaccharide--protein glycosyltransferase subunit 2 OS=Homo sapiens GN=RPN2 PE=1 SV=3
81	1	SwissProt	Q9UQ80	447	44101	24	19	13	11	4.53	Proliferation-associated protein 2G4 OS=Homo sapiens GN=PA2G4 PE=1 SV=3
83	1	SwissProt	Q4G0J3	440	67143	19	16	13	11	1.68	La-related protein 7 OS=Homo sapiens GN=LARP7 PE=1 SV=1
118	1	SwissProt	P14618	344	58470	13	12	12	11	1.43	Pyruvate kinase PKM OS=Homo sapiens GN=PKM PE=1 SV=4
121	1	SwissProt	Q15393	333	136575	14	11	14	11	0.46	Splicing factor 3B subunit 3 OS=Homo sapiens GN=SF3B3 PE=1 SV=4
162	1	SwissProt	P12956	283	70084	14	11	14	11	1.1	X-ray repair cross-complementing protein 6 OS=Homo sapiens GN=XRCC6 PE=1 SV=2
192	1	SwissProt	Q9BXJ9	254	102462	14	13	12	11	0.82	N-alpha-acetyltransferase 15, NatA auxiliary subunit OS=Homo sapiens GN=NAA15 PE=1 SV=1
24	1	SwissProt	P09661	832	28512	24	22	11	10	15.4	U2 small nuclear ribonucleoprotein A' OS=Homo sapiens GN=SNRPA1 PE=1 SV=2
25	1	SwissProt	P31943	828	49484	26	22	11	10	3.17	Heterogeneous nuclear ribonucleoprotein H OS=Homo sapiens GN=HNRNPH1 PE=1 SV=4
41	3	SwissProt	P17844	322	69618	21	15	13	10	1.77	Probable ATP-dependent RNA helicase DDX5 OS=Homo sapiens GN=DDX5 PE=1 SV=1
53	1	SwissProt	P61247	590	30154	31	27	10	10	18.21	40S ribosomal protein S3a OS=Homo sapiens GN=RPS3A PE=1 SV=2
61	1	SwissProt	Q7Z417	526	76132	16	15	10	10	1.24	Nuclear fragile X mental retardation-interacting protein 2 OS=Homo sapiens GN=NUFIP2 PE=1 SV=1
62	1	SwissProt	P07437	519	50095	23	18	10	10	3.51	Tubulin beta chain OS=Homo sapiens GN=TUBB PE=1 SV=2
66	1	SwissProt	P78371	501	57794	14	13	11	10	1.89	T-complex protein 1 subunit beta OS=Homo sapiens GN=CCT2 PE=1 SV=4
69	1	SwissProt	Q7L2E3	490	134938	19	14	12	10	0.58	Putative ATP-dependent RNA helicase DHX30 OS=Homo sapiens GN=DHX30 PE=1 SV=1
79	2	SwissProt	Q9NZI8	394	63783	19	14	14	10	1.82	Insulin-like growth factor 2 mRNA-binding protein 1 OS=Homo sapiens GN=IGF2BP1 PE=1 SV=2
93	1	SwissProt	P23396	409	26842	24	17	15	10	15.35	40S ribosomal protein S3 OS=Homo sapiens GN=RPS3 PE=1 SV=2
101	1	SwissProt	Q15233	396	54311	24	17	13	10	2.68	Non-POU domain-containing octamer-binding protein OS=Homo sapiens GN=NONO PE=1 SV=4
125	1	SwissProt	P36578	327	47953	26	19	12	10	4.32	60S ribosomal protein L4 OS=Homo sapiens GN=RPL4 PE=1 SV=5
145	1	SwissProt	P50990	302	60153	13	11	12	10	1.37	T-complex protein 1 subunit theta OS=Homo sapiens GN=CCT8 PE=1 SV=4
147	1	SwissProt	P38159	298	42306	16	14	12	10	2.8	RNA-binding motif protein, X chromosome OS=Homo sapiens GN=RBMX PE=1 SV=3
164	1	SwissProt	P51532	279	185100	15	13	12	10	0.32	Transcription activator BRG1 OS=Homo sapiens GN=SMARCA4 PE=1 SV=2
172	1	SwissProt	Q8TDD1	270	98819	16	12	13	10	0.69	ATP-dependent RNA helicase DDX54 OS=Homo sapiens GN=DDX54 PE=1 SV=2
175	1	SwissProt	Q14966	267	221914	11	10	11	10	0.24	Zinc finger protein 638 OS=Homo sapiens GN=ZNF638 PE=1 SV=2
179	1	SwissProt	Q9Y265	266	50538	13	13	10	10	1.79	RuvB-like 1 OS=Homo sapiens GN=RUVBL1 PE=1 SV=1
181	1	SwissProt	P13639	265	96246	15	11	13	10	0.63	Elongation factor 2 OS=Homo sapiens GN=EEF2 PE=1 SV=4
232	1	SwissProt	O43143	228	91673	15	12	11	10	0.76	Pre-mRNA-splicing factor ATP-dependent RNA helicase DHX15 OS=Homo sapiens GN=DHX15 PE=1 SV=2
251	1	SwissProt	P38919	216	47126	15	12	13	10	2.32	Eukaryotic initiation factor 4A-III OS=Homo sapiens GN=EIF4A3 PE=1 SV=4
286	1	SwissProt	Q9H0A0	199	116569	12	10	11	10	0.5	RNA cytidine acetyltransferase OS=Homo sapiens GN=NAT10 PE=1 SV=2
327	1	SwissProt	O75179	183	275970	12	11	11	10	0.21	Ankyrin repeat domain-containing protein 17 OS=Homo sapiens GN=ANKRD17 PE=1 SV=3
3	2	SwissProt	P09651	686	38837	20	17	10	9	3.28	Heterogeneous nuclear ribonucleoprotein A1 OS=Homo sapiens GN=HNRNPA1 PE=1 SV=5
15	1	SwissProt	P14866	1040	64720	32	30	10	9	3.3	Heterogeneous nuclear ribonucleoprotein L OS=Homo sapiens GN=HNRNPL PE=1 SV=2
52	1	SwissProt	P62701	591	29807	22	18	11	9	6.73	40S ribosomal protein S4, X isoform OS=Homo sapiens GN=RPS4X PE=1 SV=2
54	1	SwissProt	P35527	569	62255	17	12	13	9	1.13	Keratin, type I cytoskeletal 9 OS=Homo sapiens GN=KRT9 PE=1 SV=3
56	1	SwissProt	Q12905	560	43263	16	14	9	9	2.69	Interleukin enhancer-binding factor 2 OS=Homo sapiens GN=ILF2 PE=1 SV=2
62	3	SwissProt	Q13885	463	50274	24	18	10	9	3.08	Tubulin beta-2A chain OS=Homo sapiens GN=TUBB2A PE=1 SV=1
62	4	SwissProt	P04350	278	50010	18	13	10	9	2.4	Tubulin beta-4A chain OS=Homo sapiens GN=TUBB4A PE=1 SV=2
62	5	SwissProt	Q9BUF5	238	50281	16	11	11	9	1.8	Tubulin beta-6 chain OS=Homo sapiens GN=TUBB6 PE=1 SV=1
68	1	SwissProt	Q14157	492	114579	15	12	12	9	0.57	Ubiquitin-associated protein 2-like OS=Homo sapiens GN=UBAP2L PE=1 SV=2
72	2	SwissProt	Q14151	320	107921	13	10	10	9	0.55	Scaffold attachment factor B2 OS=Homo sapiens GN=SAFB2 PE=1 SV=1
73	1	SwissProt	O76094	482	75130	13	12	10	9	1	Signal recognition particle subunit SRP72 OS=Homo sapiens GN=SRP72 PE=1 SV=3
74	1	SwissProt	P20042	478	38706	16	15	10	9	3.85	Eukaryotic translation initiation factor 2 subunit 2 OS=Homo sapiens GN=EIF2S2 PE=1 SV=2
76	1	SwissProt	O00567	476	66408	16	13	12	9	1.52	Nucleolar protein 56 OS=Homo sapiens GN=NOP56 PE=1 SV=4
79	3	SwissProt	Q9Y6M1	194	66195	9	9	9	9	0.9	Insulin-like growth factor 2 mRNA-binding protein 2 OS=Homo sapiens GN=IGF2BP2 PE=1 SV=2
88	1	SwissProt	P62424	421	30148	20	17	9	9	5.47	60S ribosomal protein L7a OS=Homo sapiens GN=RPL7A PE=1 SV=2
105	1	SwissProt	P68104	389	50451	22	18	12	9	2.07	Elongation factor 1-alpha 1 OS=Homo sapiens GN=EEF1A1 PE=1 SV=1
107	1	SwissProt	Q13838	380	49416	19	14	12	9	2.14	Spliceosome RNA helicase DDX39B OS=Homo sapiens GN=DDX39B PE=1 SV=1
115	1	SwissProt	Q8WU90	358	48972	12	10	10	9	1.38	Zinc finger CCCH domain-containing protein 15 OS=Homo sapiens GN=ZC3H15 PE=1 SV=1
116	1	SwissProt	Q9NYV4	353	164738	15	12	11	9	0.33	Cyclin-dependent kinase 12 OS=Homo sapiens GN=CDK12 PE=1 SV=2
129	1	SwissProt	Q01780	321	101566	16	12	12	9	0.75	Exosome component 10 OS=Homo sapiens GN=EXOSC10 PE=1 SV=2
131	1	SwissProt	Q9UHB9	320	71199	10	10	9	9	0.94	Signal recognition particle subunit SRP68 OS=Homo sapiens GN=SRP68 PE=1 SV=2
136	1	SwissProt	P04843	312	68641	12	11	10	9	0.99	Dolichyl-diphosphooligosaccharide--protein glycosyltransferase subunit 1 OS=Homo sapiens GN=RPN1 PE=1 SV=1
167	1	SwissProt	P49916	274	114317	11	10	10	9	0.45	DNA ligase 3 OS=Homo sapiens GN=LIG3 PE=1 SV=2
170	1	SwissProt	P55265	272	137178	12	9	12	9	0.36	Double-stranded RNA-specific adenosine deaminase OS=Homo sapiens GN=ADAR PE=1 SV=4
184	1	SwissProt	Q9UNX4	262	107115	13	9	10	9	0.49	WD repeat-containing protein 3 OS=Homo sapiens GN=WDR3 PE=1 SV=1
210	1	SwissProt	P33992	241	83031	12	10	10	9	0.67	DNA replication licensing factor MCM5 OS=Homo sapiens GN=MCM5 PE=1 SV=5
226	1	SwissProt	O94906	231	107656	14	11	12	9	0.55	Pre-mRNA-processing factor 6 OS=Homo sapiens GN=PRPF6 PE=1 SV=1
246	1	SwissProt	Q13111	219	108057	10	10	9	9	0.55	Chromatin assembly factor 1 subunit A OS=Homo sapiens GN=CHAF1A PE=1 SV=2
258	1	SwissProt	Q5SSJ5	213	61454	14	11	11	9	1.33	Heterochromatin protein 1-binding protein 3 OS=Homo sapiens GN=HP1BP3 PE=1 SV=1
270	1	SwissProt	Q9BVJ6	208	88095	9	9	9	9	0.62	U3 small nucleolar RNA-associated protein 14 homolog A OS=Homo sapiens GN=UTP14A PE=1 SV=1
295	1	SwissProt	Q86VP6	197	137999	9	9	9	9	0.36	Cullin-associated NEDD8-dissociated protein 1 OS=Homo sapiens GN=CAND1 PE=1 SV=2
298	1	SwissProt	P46781	196	22635	18	13	13	9	10.96	40S ribosomal protein S9 OS=Homo sapiens GN=RPS9 PE=1 SV=3
302	1	SwissProt	P54886	195	87989	13	11	11	9	0.71	Delta-1-pyrroline-5-carboxylate synthase OS=Homo sapiens GN=ALDH18A1 PE=1 SV=2
341	1	SwissProt	P11388	177	175017	10	9	10	9	0.28	DNA topoisomerase 2-alpha OS=Homo sapiens GN=TOP2A PE=1 SV=3
346	1	SwissProt	Q14974	174	98420	12	9	11	9	0.54	Importin subunit beta-1 OS=Homo sapiens GN=KPNB1 PE=1 SV=2
349	1	SwissProt	Q69YN4	173	203552	10	10	9	9	0.26	Protein virilizer homolog OS=Homo sapiens GN=KIAA1429 PE=1 SV=2
366	1	SwissProt	P08621	165	51583	17	12	13	9	1.73	U1 small nuclear ribonucleoprotein 70 kDa OS=Homo sapiens GN=SNRNP70 PE=1 SV=2
379	1	SwissProt	P55072	159	89950	11	10	10	9	0.6	Transitional endoplasmic reticulum ATPase OS=Homo sapiens GN=VCP PE=1 SV=4
417	2	SwissProt	Q9Y2W1	138	108658	13	10	12	9	0.48	Thyroid hormone receptor-associated protein 3 OS=Homo sapiens GN=THRAP3 PE=1 SV=2
424	1	SwissProt	Q9NRZ9	148	97639	10	9	9	9	0.55	Lymphoid-specific helicase OS=Homo sapiens GN=HELLS PE=1 SV=1
561	1	SwissProt	Q9BUQ8	112	95866	9	9	9	9	0.56	Probable ATP-dependent RNA helicase DDX23 OS=Homo sapiens GN=DDX23 PE=1 SV=3
21	2	SwissProt	Q9BQ39	210	83084	9	8	9	8	0.58	ATP-dependent RNA helicase DDX50 OS=Homo sapiens GN=DDX50 PE=1 SV=1
40	3	SwissProt	P68032	342	42334	21	18	8	8	4.31	Actin, alpha cardiac muscle 1 OS=Homo sapiens GN=ACTC1 PE=1 SV=1
67	3	SwissProt	P05787	225	53671	12	8	12	8	1.02	Keratin, type II cytoskeletal 8 OS=Homo sapiens GN=KRT8 PE=1 SV=7
84	1	SwissProt	Q92552	439	47924	11	10	9	8	1.67	28S ribosomal protein S27, mitochondrial OS=Homo sapiens GN=MRPS27 PE=1 SV=3
85	1	SwissProt	Q14103	436	38581	15	13	10	8	3.31	Heterogeneous nuclear ribonucleoprotein D0 OS=Homo sapiens GN=HNRNPD PE=1 SV=1
95	2	SwissProt	P07900	293	85006	15	10	11	8	0.65	Heat shock protein HSP 90-alpha OS=Homo sapiens GN=HSP90AA1 PE=1 SV=5
96	1	SwissProt	Q8TAQ2	404	133196	14	13	9	8	0.59	SWI/SNF complex subunit SMARCC2 OS=Homo sapiens GN=SMARCC2 PE=1 SV=1
96	2	SwissProt	Q92922	250	123303	12	9	11	8	0.41	SWI/SNF complex subunit SMARCC1 OS=Homo sapiens GN=SMARCC1 PE=1 SV=3
97	1	SwissProt	Q9Y2X3	403	60054	12	11	8	8	1.19	Nucleolar protein 58 OS=Homo sapiens GN=NOP58 PE=1 SV=1
109	1	SwissProt	Q9Y295	374	40802	11	9	9	8	1.82	Developmentally-regulated GTP-binding protein 1 OS=Homo sapiens GN=DRG1 PE=1 SV=1
113	1	SwissProt	P05198	360	36374	12	9	11	8	2.2	Eukaryotic translation initiation factor 2 subunit 1 OS=Homo sapiens GN=EIF2S1 PE=1 SV=3
135	1	SwissProt	Q5JTH9	314	145037	12	10	9	8	0.34	RRP12-like protein OS=Homo sapiens GN=RRP12 PE=1 SV=2
138	1	SwissProt	Q92616	308	294967	12	9	11	8	0.14	eIF-2-alpha kinase activator GCN1 OS=Homo sapiens GN=GCN1 PE=1 SV=6
141	2	SwissProt	Q9H361	166	70215	9	9	8	8	0.83	Polyadenylate-binding protein 3 OS=Homo sapiens GN=PABPC3 PE=1 SV=2
146	1	SwissProt	Q9Y285	299	57585	14	12	9	8	1.67	Phenylalanine--tRNA ligase alpha subunit OS=Homo sapiens GN=FARSA PE=1 SV=3
146	2	SwissProt	Q8WWY3	250	55649	11	11	8	8	1.54	U4/U6 small nuclear ribonucleoprotein Prp31 OS=Homo sapiens GN=PRPF31 PE=1 SV=2
149	1	SwissProt	O75367	297	39764	10	9	9	8	1.58	Core histone macro-H2A.1 OS=Homo sapiens GN=H2AFY PE=1 SV=4
156	1	SwissProt	Q29RF7	291	152274	10	8	9	8	0.28	Sister chromatid cohesion protein PDS5 homolog A OS=Homo sapiens GN=PDS5A PE=1 SV=1
158	1	SwissProt	P52292	289	58168	11	9	10	8	1.08	Importin subunit alpha-1 OS=Homo sapiens GN=KPNA2 PE=1 SV=1
159	1	SwissProt	Q13428	287	152243	10	9	9	8	0.32	Treacle protein OS=Homo sapiens GN=TCOF1 PE=1 SV=3
163	1	SwissProt	Q9HCE1	281	114512	10	9	9	8	0.39	Putative helicase MOV-10 OS=Homo sapiens GN=MOV10 PE=1 SV=2
166	1	SwissProt	P02786	275	85274	14	9	11	8	0.56	Transferrin receptor protein 1 OS=Homo sapiens GN=TFRC PE=1 SV=2
168	1	SwissProt	Q92900	273	125578	12	9	11	8	0.4	Regulator of nonsense transcripts 1 OS=Homo sapiens GN=UPF1 PE=1 SV=2
176	1	SwissProt	O43491	267	113032	14	11	11	8	0.52	Band 4.1-like protein 2 OS=Homo sapiens GN=EPB41L2 PE=1 SV=1
178	1	SwissProt	Q96SB4	267	74963	15	12	9	8	1	SRSF protein kinase 1 OS=Homo sapiens GN=SRPK1 PE=1 SV=2
183	1	SwissProt	P13010	263	83222	9	9	8	8	0.67	X-ray repair cross-complementing protein 5 OS=Homo sapiens GN=XRCC5 PE=1 SV=3
194	1	SwissProt	P36776	253	106936	11	9	9	8	0.49	Lon protease homolog, mitochondrial OS=Homo sapiens GN=LONP1 PE=1 SV=2
205	1	SwissProt	P42167	244	50696	11	10	9	8	1.53	Lamina-associated polypeptide 2, isoforms beta/gamma OS=Homo sapiens GN=TMPO PE=1 SV=2
212	1	SwissProt	O60293	240	228153	8	8	8	8	0.18	Zinc finger C3H1 domain-containing protein OS=Homo sapiens GN=ZFC3H1 PE=1 SV=3
216	1	SwissProt	Q9H6F5	238	40325	12	10	10	8	1.55	Coiled-coil domain-containing protein 86 OS=Homo sapiens GN=CCDC86 PE=1 SV=1
219	1	SwissProt	Q7Z3K3	235	157355	10	9	9	8	0.31	Pogo transposable element with ZNF domain OS=Homo sapiens GN=POGZ PE=1 SV=2
227	1	SwissProt	Q8NC51	231	44995	10	9	9	8	1.57	Plasminogen activator inhibitor 1 RNA-binding protein OS=Homo sapiens GN=SERBP1 PE=1 SV=2
234	1	SwissProt	P56182	226	53035	12	9	10	8	1.23	Ribosomal RNA processing protein 1 homolog A OS=Homo sapiens GN=RRP1 PE=1 SV=1
236	1	SwissProt	P62906	224	24987	14	10	9	8	5.53	60S ribosomal protein L10a OS=Homo sapiens GN=RPL10A PE=1 SV=2
239	1	SwissProt	P33993	222	81884	12	8	10	8	0.59	DNA replication licensing factor MCM7 OS=Homo sapiens GN=MCM7 PE=1 SV=4
240	1	SwissProt	P18124	222	29264	15	12	8	8	4.83	60S ribosomal protein L7 OS=Homo sapiens GN=RPL7 PE=1 SV=1
241	1	SwissProt	Q8N1G4	222	64004	9	9	8	8	0.94	Leucine-rich repeat-containing protein 47 OS=Homo sapiens GN=LRRC47 PE=1 SV=1
244	1	SwissProt	P43246	221	105418	9	8	9	8	0.43	DNA mismatch repair protein Msh2 OS=Homo sapiens GN=MSH2 PE=1 SV=1
249	1	SwissProt	O94813	217	175803	10	8	10	8	0.24	Slit homolog 2 protein OS=Homo sapiens GN=SLIT2 PE=1 SV=1
253	1	SwissProt	P49368	214	61066	12	10	10	8	1.17	T-complex protein 1 subunit gamma OS=Homo sapiens GN=CCT3 PE=1 SV=4
255	1	SwissProt	Q9BXS6	213	49593	11	10	9	8	1.35	Nucleolar and spindle-associated protein 1 OS=Homo sapiens GN=NUSAP1 PE=1 SV=1
257	1	SwissProt	P19525	213	62512	13	9	11	8	0.97	Interferon-induced, double-stranded RNA-activated protein kinase OS=Homo sapiens GN=EIF2AK2 PE=1 SV=2
259	1	SwissProt	Q8WXI9	213	65562	13	9	9	8	0.78	Transcriptional repressor p66-beta OS=Homo sapiens GN=GATAD2B PE=1 SV=1
260	1	SwissProt	Q00341	212	141995	9	8	9	8	0.31	Vigilin OS=Homo sapiens GN=HDLBP PE=1 SV=2
261	1	SwissProt	O43615	211	51666	11	11	8	8	1.28	Mitochondrial import inner membrane translocase subunit TIM44 OS=Homo sapiens GN=TIMM44 PE=1 SV=2
263	1	SwissProt	Q9BY44	210	65519	10	10	8	8	1.06	Eukaryotic translation initiation factor 2A OS=Homo sapiens GN=EIF2A PE=1 SV=3
283	1	SwissProt	Q14676	202	227669	8	8	8	8	0.18	Mediator of DNA damage checkpoint protein 1 OS=Homo sapiens GN=MDC1 PE=1 SV=3
284	1	SwissProt	Q9Y3I0	200	55688	13	10	11	8	1.33	tRNA-splicing ligase RtcB homolog OS=Homo sapiens GN=RTCB PE=1 SV=1
331	1	SwissProt	Q9Y2L1	181	110017	10	10	8	8	0.47	Exosome complex exonuclease RRP44 OS=Homo sapiens GN=DIS3 PE=1 SV=2
360	1	SwissProt	P33176	167	110358	11	9	9	8	0.41	Kinesin-1 heavy chain OS=Homo sapiens GN=KIF5B PE=1 SV=1
372	1	SwissProt	P55084	162	51547	10	8	10	8	1.08	Trifunctional enzyme subunit beta, mitochondrial OS=Homo sapiens GN=HADHB PE=1 SV=3
388	1	SwissProt	P53396	157	121674	9	8	9	8	0.36	ATP-citrate synthase OS=Homo sapiens GN=ACLY PE=1 SV=3
390	1	SwissProt	Q969G3	157	46678	9	8	8	8	1.24	SWI/SNF-related matrix-associated actin-dependent regulator of chromatin subfamily E member 1 OS=Homo sapiens GN=SMARCE1 PE=1 SV=2
400	1	SwissProt	Q96I24	154	61944	15	9	11	8	0.99	Far upstream element-binding protein 3 OS=Homo sapiens GN=FUBP3 PE=1 SV=2
430	1	SwissProt	P61313	145	24245	12	12	8	8	4.71	60S ribosomal protein L15 OS=Homo sapiens GN=RPL15 PE=1 SV=2
25	2	SwissProt	P52597	580	45985	16	16	7	7	2.09	Heterogeneous nuclear ribonucleoprotein F OS=Homo sapiens GN=HNRNPF PE=1 SV=3
36	1	SwissProt	P06748	705	32726	23	20	8	7	7.61	Nucleophosmin OS=Homo sapiens GN=NPM1 PE=1 SV=2
77	1	SwissProt	P46777	473	34569	25	18	9	7	5.73	60S ribosomal protein L5 OS=Homo sapiens GN=RPL5 PE=1 SV=3
86	1	SwissProt	P62750	427	17684	19	16	9	7	17.32	60S ribosomal protein L23a OS=Homo sapiens GN=RPL23A PE=1 SV=1
94	1	SwissProt	P18754	407	45397	15	13	9	7	2.47	Regulator of chromosome condensation OS=Homo sapiens GN=RCC1 PE=1 SV=1
99	1	SwissProt	P62081	401	22113	26	21	7	7	28.67	40S ribosomal protein S7 OS=Homo sapiens GN=RPS7 PE=1 SV=1
106	1	SwissProt	Q92522	380	22474	14	12	8	7	7.07	Histone H1x OS=Homo sapiens GN=H1FX PE=1 SV=1
107	2	SwissProt	O00148	265	49611	16	11	10	7	1.84	ATP-dependent RNA helicase DDX39A OS=Homo sapiens GN=DDX39A PE=1 SV=2
110	1	SwissProt	Q7L014	370	117803	16	12	11	7	0.56	Probable ATP-dependent RNA helicase DDX46 OS=Homo sapiens GN=DDX46 PE=1 SV=2
111	1	SwissProt	Q9GZR7	367	96899	11	9	9	7	0.48	ATP-dependent RNA helicase DDX24 OS=Homo sapiens GN=DDX24 PE=1 SV=1
119	1	SwissProt	Q14444	340	78489	13	10	9	7	0.72	Caprin-1 OS=Homo sapiens GN=CAPRIN1 PE=1 SV=2
120	1	SwissProt	P05388	337	34423	13	10	9	7	2.92	60S acidic ribosomal protein P0 OS=Homo sapiens GN=RPLP0 PE=1 SV=1
122	1	SwissProt	Q9UKM9	332	32501	11	9	9	7	2.18	RNA-binding protein Raly OS=Homo sapiens GN=RALY PE=1 SV=1
124	1	SwissProt	Q8TEQ6	328	170821	9	9	7	7	0.25	Gem-associated protein 5 OS=Homo sapiens GN=GEMIN5 PE=1 SV=3
126	1	SwissProt	P49411	326	49852	13	12	8	7	1.34	Elongation factor Tu, mitochondrial OS=Homo sapiens GN=TUFM PE=1 SV=2
130	1	SwissProt	P17987	320	60819	9	8	8	7	0.86	T-complex protein 1 subunit alpha OS=Homo sapiens GN=TCP1 PE=1 SV=1
144	1	SwissProt	P40227	303	58444	10	9	8	7	0.91	T-complex protein 1 subunit zeta OS=Homo sapiens GN=CCT6A PE=1 SV=3
147	2	SwissProt	Q96E39	199	42173	9	7	9	7	1.18	RNA binding motif protein, X-linked-like-1 OS=Homo sapiens GN=RBMXL1 PE=1 SV=1
154	1	SwissProt	Q9UN86	293	54145	13	11	8	7	1.19	Ras GTPase-activating protein-binding protein 2 OS=Homo sapiens GN=G3BP2 PE=1 SV=2
160	1	SwissProt	Q5BKZ1	286	65955	16	13	10	7	1.05	DBIRD complex subunit ZNF326 OS=Homo sapiens GN=ZNF326 PE=1 SV=2
171	1	SwissProt	Q15269	271	103357	7	7	7	7	0.38	Periodic tryptophan protein 2 homolog OS=Homo sapiens GN=PWP2 PE=2 SV=2
186	1	SwissProt	P51114	260	70020	10	8	9	7	0.6	Fragile X mental retardation syndrome-related protein 1 OS=Homo sapiens GN=FXR1 PE=1 SV=3
189	1	SwissProt	Q9P2J5	257	135577	8	7	8	7	0.28	Leucine--tRNA ligase, cytoplasmic OS=Homo sapiens GN=LARS PE=1 SV=2
190	1	SwissProt	Q6PKG0	256	123833	12	9	10	7	0.36	La-related protein 1 OS=Homo sapiens GN=LARP1 PE=1 SV=2
193	1	SwissProt	P51608	254	52580	7	7	7	7	0.87	Methyl-CpG-binding protein 2 OS=Homo sapiens GN=MECP2 PE=1 SV=1
198	1	SwissProt	Q96AG4	250	35308	9	8	7	7	1.54	Leucine-rich repeat-containing protein 59 OS=Homo sapiens GN=LRRC59 PE=1 SV=1
213	1	SwissProt	P23246	240	76216	11	8	10	7	0.64	Splicing factor, proline- and glutamine-rich OS=Homo sapiens GN=SFPQ PE=1 SV=2
215	1	SwissProt	P51659	239	80092	7	7	7	7	0.51	Peroxisomal multifunctional enzyme type 2 OS=Homo sapiens GN=HSD17B4 PE=1 SV=3
220	1	SwissProt	Q9NXF1	235	106349	10	8	9	7	0.37	Testis-expressed protein 10 OS=Homo sapiens GN=TEX10 PE=1 SV=2
228	1	SwissProt	Q7Z6Z7	229	485523	10	8	8	7	0.07	E3 ubiquitin-protein ligase HUWE1 OS=Homo sapiens GN=HUWE1 PE=1 SV=3
231	1	SwissProt	O60231	228	119874	8	8	7	7	0.32	Putative pre-mRNA-splicing factor ATP-dependent RNA helicase DHX16 OS=Homo sapiens GN=DHX16 PE=1 SV=2
238	1	SwissProt	Q7Z478	222	156222	11	7	9	7	0.24	ATP-dependent RNA helicase DHX29 OS=Homo sapiens GN=DHX29 PE=1 SV=2
245	1	SwissProt	Q9BZZ5	220	59310	8	8	7	7	0.89	Apoptosis inhibitor 5 OS=Homo sapiens GN=API5 PE=1 SV=3
247	1	SwissProt	Q9H6S0	219	161573	9	7	9	7	0.23	Probable ATP-dependent RNA helicase YTHDC2 OS=Homo sapiens GN=YTHDC2 PE=1 SV=2
248	1	SwissProt	P46087	218	89589	13	8	11	7	0.53	Probable 28S rRNA (cytosine(4447)-C(5))-methyltransferase OS=Homo sapiens GN=NOP2 PE=1 SV=2
269	1	SwissProt	Q13823	208	83831	13	10	10	7	0.57	Nucleolar GTP-binding protein 2 OS=Homo sapiens GN=GNL2 PE=1 SV=1
273	1	SwissProt	Q9UG63	207	71815	14	11	8	7	0.93	ATP-binding cassette sub-family F member 2 OS=Homo sapiens GN=ABCF2 PE=1 SV=2
277	1	SwissProt	Q6UB35	204	106636	8	8	7	7	0.36	Monofunctional C1-tetrahydrofolate synthase, mitochondrial OS=Homo sapiens GN=MTHFD1L PE=1 SV=1
289	1	SwissProt	Q92499	198	83349	14	9	12	7	0.57	ATP-dependent RNA helicase DDX1 OS=Homo sapiens GN=DDX1 PE=1 SV=2
333	1	SwissProt	P42285	180	118756	10	7	9	7	0.32	Superkiller viralicidic activity 2-like 2 OS=Homo sapiens GN=SKIV2L2 PE=1 SV=3
348	1	SwissProt	P39019	173	16051	12	9	7	7	12.53	40S ribosomal protein S19 OS=Homo sapiens GN=RPS19 PE=1 SV=2
356	1	SwissProt	Q08945	170	81367	10	8	8	7	0.59	FACT complex subunit SSRP1 OS=Homo sapiens GN=SSRP1 PE=1 SV=1
358	1	SwissProt	Q13573	169	61514	8	7	8	7	0.71	SNW domain-containing protein 1 OS=Homo sapiens GN=SNW1 PE=1 SV=1
365	1	SwissProt	P26196	166	54781	9	9	7	7	1.17	Probable ATP-dependent RNA helicase DDX6 OS=Homo sapiens GN=DDX6 PE=1 SV=2
370	1	SwissProt	P05141	164	33059	7	7	7	7	1.7	ADP/ATP translocase 2 OS=Homo sapiens GN=SLC25A5 PE=1 SV=7
383	1	SwissProt	Q9BWF3	158	40688	7	7	7	7	1.25	RNA-binding protein 4 OS=Homo sapiens GN=RBM4 PE=1 SV=1
386	1	SwissProt	Q8WTT2	157	92946	11	9	8	7	0.58	Nucleolar complex protein 3 homolog OS=Homo sapiens GN=NOC3L PE=1 SV=1
413	1	SwissProt	Q9UPN3	150	843033	13	7	13	7	0.04	Microtubule-actin cross-linking factor 1, isoforms 1/2/3/5 OS=Homo sapiens GN=MACF1 PE=1 SV=4
416	1	SwissProt	O00116	149	73664	9	7	7	7	0.57	Alkyldihydroxyacetonephosphate synthase, peroxisomal OS=Homo sapiens GN=AGPS PE=1 SV=1
451	1	SwissProt	O15042	139	118675	9	7	9	7	0.32	U2 snRNP-associated SURP motif-containing protein OS=Homo sapiens GN=U2SURP PE=1 SV=2
461	1	SwissProt	Q14008	137	227062	9	7	9	7	0.16	Cytoskeleton-associated protein 5 OS=Homo sapiens GN=CKAP5 PE=1 SV=3
502	1	SwissProt	Q9BZE4	126	74317	10	7	9	7	0.56	Nucleolar GTP-binding protein 1 OS=Homo sapiens GN=GTPBP4 PE=1 SV=3
516	1	SwissProt	Q07065	123	66097	10	7	9	7	0.65	Cytoskeleton-associated protein 4 OS=Homo sapiens GN=CKAP4 PE=1 SV=2
557	1	SwissProt	Q6PCB5	113	95381	9	7	9	7	0.41	Round spermatid basic protein 1-like protein OS=Homo sapiens GN=RSBN1L PE=1 SV=2
25	3	SwissProt	P55795	411	49517	15	12	7	6	1.36	Heterogeneous nuclear ribonucleoprotein H2 OS=Homo sapiens GN=HNRNPH2 PE=1 SV=1
82	1	SwissProt	P62829	447	14970	16	16	6	6	15.35	60S ribosomal protein L23 OS=Homo sapiens GN=RPL23 PE=1 SV=1
85	2	SwissProt	O14979	227	46580	10	9	7	6	1.48	Heterogeneous nuclear ribonucleoprotein D-like OS=Homo sapiens GN=HNRNPDL PE=1 SV=3
87	1	SwissProt	Q86V81	425	26872	16	15	7	6	4.73	THO complex subunit 4 OS=Homo sapiens GN=ALYREF PE=1 SV=3
91	1	SwissProt	Q6FI13	413	14087	18	15	7	6	18.43	Histone H2A type 2-A OS=Homo sapiens GN=HIST2H2AA3 PE=1 SV=3
117	1	SwissProt	O75152	350	89931	9	8	7	6	0.44	Zinc finger CCCH domain-containing protein 11A OS=Homo sapiens GN=ZC3H11A PE=1 SV=3
123	1	SwissProt	P31942	328	36960	16	13	7	6	2.57	Heterogeneous nuclear ribonucleoprotein H3 OS=Homo sapiens GN=HNRNPH3 PE=1 SV=2
127	1	SwissProt	Q9UMS4	323	55603	17	12	9	6	1.15	Pre-mRNA-processing factor 19 OS=Homo sapiens GN=PRPF19 PE=1 SV=1
128	1	SwissProt	P26368	322	53809	18	14	8	6	2.12	Splicing factor U2AF 65 kDa subunit OS=Homo sapiens GN=U2AF2 PE=1 SV=4
132	1	SwissProt	P11177	319	39550	11	9	8	6	1.92	Pyruvate dehydrogenase E1 component subunit beta, mitochondrial OS=Homo sapiens GN=PDHB PE=1 SV=3
139	1	SwissProt	P35659	308	42933	12	10	6	6	1.4	Protein DEK OS=Homo sapiens GN=DEK PE=1 SV=1
142	1	SwissProt	P32969	304	21964	11	9	7	6	4.49	60S ribosomal protein L9 OS=Homo sapiens GN=RPL9 PE=1 SV=1
143	1	SwissProt	P51991	304	39799	14	9	7	6	1.29	Heterogeneous nuclear ribonucleoprotein A3 OS=Homo sapiens GN=HNRNPA3 PE=1 SV=2
150	1	SwissProt	P26373	295	24304	14	11	8	6	7.33	60S ribosomal protein L13 OS=Homo sapiens GN=RPL13 PE=1 SV=4
169	1	SwissProt	P33991	272	97068	10	7	9	6	0.41	DNA replication licensing factor MCM4 OS=Homo sapiens GN=MCM4 PE=1 SV=5
191	1	SwissProt	Q7Z2W4	256	103135	8	6	8	6	0.32	Zinc finger CCCH-type antiviral protein 1 OS=Homo sapiens GN=ZC3HAV1 PE=1 SV=3
196	1	SwissProt	Q9H0U4	250	22328	8	7	6	6	3.34	Ras-related protein Rab-1B OS=Homo sapiens GN=RAB1B PE=1 SV=1
197	1	SwissProt	Q92925	250	59112	7	7	6	6	0.61	SWI/SNF-related matrix-associated actin-dependent regulator of chromatin subfamily D member 2 OS=Homo sapiens GN=SMARCD2 PE=1 SV=3
200	1	SwissProt	Q14980	249	239199	11	7	10	6	0.13	Nuclear mitotic apparatus protein 1 OS=Homo sapiens GN=NUMA1 PE=1 SV=2
202	1	SwissProt	Q99832	248	59842	9	8	7	6	0.88	T-complex protein 1 subunit eta OS=Homo sapiens GN=CCT7 PE=1 SV=2
211	1	SwissProt	O14497	240	242805	8	8	6	6	0.12	AT-rich interactive domain-containing protein 1A OS=Homo sapiens GN=ARID1A PE=1 SV=3
214	1	SwissProt	P15880	239	31590	10	10	6	6	2.28	40S ribosomal protein S2 OS=Homo sapiens GN=RPS2 PE=1 SV=2
218	1	SwissProt	Q12788	238	90347	8	7	7	6	0.37	Transducin beta-like protein 3 OS=Homo sapiens GN=TBL3 PE=1 SV=2
221	1	SwissProt	Q14258	233	72581	8	7	7	6	0.58	E3 ubiquitin/ISG15 ligase TRIM25 OS=Homo sapiens GN=TRIM25 PE=1 SV=2
223	1	SwissProt	Q96A33	232	56123	12	10	7	6	1.13	Coiled-coil domain-containing protein 47 OS=Homo sapiens GN=CCDC47 PE=1 SV=1
224	1	SwissProt	Q14498	232	59628	9	7	7	6	0.74	RNA-binding protein 39 OS=Homo sapiens GN=RBM39 PE=1 SV=2
229	1	SwissProt	P51149	228	23760	10	8	6	6	2.98	Ras-related protein Rab-7a OS=Homo sapiens GN=RAB7A PE=1 SV=1
235	1	SwissProt	Q5VTR2	225	114220	9	6	9	6	0.28	E3 ubiquitin-protein ligase BRE1A OS=Homo sapiens GN=RNF20 PE=1 SV=2
250	1	SwissProt	P46060	216	63958	8	6	8	6	0.56	Ran GTPase-activating protein 1 OS=Homo sapiens GN=RANGAP1 PE=1 SV=1
252	1	SwissProt	P82650	214	41425	8	7	7	6	1.22	28S ribosomal protein S22, mitochondrial OS=Homo sapiens GN=MRPS22 PE=1 SV=1
259	2	SwissProt	Q86YP4	115	68363	9	7	7	6	0.51	Transcriptional repressor p66-alpha OS=Homo sapiens GN=GATAD2A PE=1 SV=1
262	1	SwissProt	Q7KZF4	211	102618	7	7	6	6	0.38	Staphylococcal nuclease domain-containing protein 1 OS=Homo sapiens GN=SND1 PE=1 SV=1
264	1	SwissProt	Q96KR1	210	118079	7	6	6	6	0.27	Zinc finger RNA-binding protein OS=Homo sapiens GN=ZFR PE=1 SV=2
265	1	SwissProt	P46783	210	18886	10	8	7	6	4.65	40S ribosomal protein S10 OS=Homo sapiens GN=RPS10 PE=1 SV=1
267	1	SwissProt	P61254	209	17248	11	10	7	6	10.47	60S ribosomal protein L26 OS=Homo sapiens GN=RPL26 PE=1 SV=1
272	1	SwissProt	Q8TED0	208	58721	7	6	7	6	0.62	U3 small nucleolar RNA-associated protein 15 homolog OS=Homo sapiens GN=UTP15 PE=1 SV=3
275	1	SwissProt	Q14566	206	93801	7	6	7	6	0.35	DNA replication licensing factor MCM6 OS=Homo sapiens GN=MCM6 PE=1 SV=1
278	1	SwissProt	Q9Y5A9	204	62467	9	9	6	6	0.83	YTH domain-containing family protein 2 OS=Homo sapiens GN=YTHDF2 PE=1 SV=2
285	1	SwissProt	O14617	199	131159	10	7	9	6	0.29	AP-3 complex subunit delta-1 OS=Homo sapiens GN=AP3D1 PE=1 SV=1
294	1	SwissProt	P26599	197	57357	8	6	7	6	0.64	Polypyrimidine tract-binding protein 1 OS=Homo sapiens GN=PTBP1 PE=1 SV=1
300	1	SwissProt	P50991	195	58401	9	7	8	6	0.76	T-complex protein 1 subunit delta OS=Homo sapiens GN=CCT4 PE=1 SV=4
305	1	SwissProt	P62753	194	28834	8	7	6	6	2.12	40S ribosomal protein S6 OS=Homo sapiens GN=RPS6 PE=1 SV=1
307	1	SwissProt	P62269	193	17708	16	12	7	6	16.99	40S ribosomal protein S18 OS=Homo sapiens GN=RPS18 PE=1 SV=3
309	1	SwissProt	Q5T3I0	193	50579	6	6	6	6	0.75	G patch domain-containing protein 4 OS=Homo sapiens GN=GPATCH4 PE=1 SV=2
311	1	SwissProt	O00410	192	125032	6	6	6	6	0.25	Importin-5 OS=Homo sapiens GN=IPO5 PE=1 SV=4
315	1	SwissProt	Q92665	190	45405	8	6	8	6	0.86	28S ribosomal protein S31, mitochondrial OS=Homo sapiens GN=MRPS31 PE=1 SV=3
317	1	SwissProt	Q9Y4P3	189	50393	7	6	7	6	0.75	Transducin beta-like protein 2 OS=Homo sapiens GN=TBL2 PE=1 SV=1
320	1	SwissProt	Q9NUQ6	188	62204	9	8	7	6	0.7	SPATS2-like protein OS=Homo sapiens GN=SPATS2L PE=1 SV=2
323	1	SwissProt	Q07020	187	21735	10	7	6	6	2.63	60S ribosomal protein L18 OS=Homo sapiens GN=RPL18 PE=1 SV=2
324	1	SwissProt	Q8NC60	186	78979	7	6	7	6	0.43	Nitric oxide-associated protein 1 OS=Homo sapiens GN=NOA1 PE=1 SV=2
342	1	SwissProt	P49736	177	102516	9	7	8	6	0.38	DNA replication licensing factor MCM2 OS=Homo sapiens GN=MCM2 PE=1 SV=4
350	1	SwissProt	P08559	171	43952	8	7	7	6	1.12	Pyruvate dehydrogenase E1 component subunit alpha, somatic form, mitochondrial OS=Homo sapiens GN=PDHA1 PE=1 SV=3
352	1	SwissProt	Q1KMD3	171	85622	9	7	7	6	0.47	Heterogeneous nuclear ribonucleoprotein U-like protein 2 OS=Homo sapiens GN=HNRNPUL2 PE=1 SV=1
361	1	SwissProt	P13804	167	35400	8	6	8	6	1.22	Electron transfer flavoprotein subunit alpha, mitochondrial OS=Homo sapiens GN=ETFA PE=1 SV=1
367	1	SwissProt	Q9Y450	165	75939	6	6	6	6	0.45	HBS1-like protein OS=Homo sapiens GN=HBS1L PE=1 SV=1
368	1	SwissProt	P24928	165	218408	9	6	9	6	0.14	DNA-directed RNA polymerase II subunit RPB1 OS=Homo sapiens GN=POLR2A PE=1 SV=2
370	2	SwissProt	P12236	142	33073	7	6	7	6	1.35	ADP/ATP translocase 3 OS=Homo sapiens GN=SLC25A6 PE=1 SV=4
395	1	SwissProt	Q8WUM0	155	129924	7	6	7	6	0.24	Nuclear pore complex protein Nup133 OS=Homo sapiens GN=NUP133 PE=1 SV=2
406	1	SwissProt	P11586	152	102180	7	6	7	6	0.32	C-1-tetrahydrofolate synthase, cytoplasmic OS=Homo sapiens GN=MTHFD1 PE=1 SV=3
417	1	SwissProt	Q9NYF8	149	106173	8	7	7	6	0.37	Bcl-2-associated transcription factor 1 OS=Homo sapiens GN=BCLAF1 PE=1 SV=2
422	1	SwissProt	P53618	148	108214	10	7	9	6	0.3	Coatomer subunit beta OS=Homo sapiens GN=COPB1 PE=1 SV=3
435	1	SwissProt	Q15020	144	110721	8	6	8	6	0.29	Squamous cell carcinoma antigen recognized by T-cells 3 OS=Homo sapiens GN=SART3 PE=1 SV=1
436	1	SwissProt	Q96I99	144	46824	7	6	7	6	0.83	Succinate--CoA ligase [GDP-forming] subunit beta, mitochondrial OS=Homo sapiens GN=SUCLG2 PE=1 SV=2
446	1	SwissProt	Q99623	140	33276	8	6	8	6	1.33	Prohibitin-2 OS=Homo sapiens GN=PHB2 PE=1 SV=2
452	1	SwissProt	Q8IY81	139	96898	7	6	6	6	0.34	pre-rRNA processing protein FTSJ3 OS=Homo sapiens GN=FTSJ3 PE=1 SV=2
454	1	SwissProt	Q96RP9	139	84103	9	7	8	6	0.4	Elongation factor G, mitochondrial OS=Homo sapiens GN=GFM1 PE=1 SV=2
459	1	SwissProt	Q9BXP5	137	101060	8	7	6	6	0.32	Serrate RNA effector molecule homolog OS=Homo sapiens GN=SRRT PE=1 SV=1
469	1	SwissProt	P78316	136	98292	14	7	13	6	0.4	Nucleolar protein 14 OS=Homo sapiens GN=NOP14 PE=1 SV=3
478	1	SwissProt	Q96PK6	133	69620	8	6	8	6	0.5	RNA-binding protein 14 OS=Homo sapiens GN=RBM14 PE=1 SV=2
498	1	SwissProt	P61158	127	47797	8	7	6	6	0.99	Actin-related protein 3 OS=Homo sapiens GN=ACTR3 PE=1 SV=3
501	1	SwissProt	P48643	127	60089	7	6	7	6	0.6	T-complex protein 1 subunit epsilon OS=Homo sapiens GN=CCT5 PE=1 SV=1
548	1	SwissProt	O43776	115	63758	8	8	6	6	0.68	Asparagine--tRNA ligase, cytoplasmic OS=Homo sapiens GN=NARS PE=1 SV=1
560	1	SwissProt	Q9UNQ2	112	35499	7	6	7	6	1.21	Probable dimethyladenosine transferase OS=Homo sapiens GN=DIMT1 PE=1 SV=1
585	1	SwissProt	B5ME19	107	106091	6	6	6	6	0.31	Eukaryotic translation initiation factor 3 subunit C-like protein OS=Homo sapiens GN=EIF3CL PE=3 SV=1
697	1	SwissProt	P82933	89	46034	10	7	8	6	1.05	28S ribosomal protein S9, mitochondrial OS=Homo sapiens GN=MRPS9 PE=1 SV=2
722	1	SwissProt	P52701	87	154514	7	6	7	6	0.2	DNA mismatch repair protein Msh6 OS=Homo sapiens GN=MSH6 PE=1 SV=2
790	1	SwissProt	Q9NSD9	78	66701	7	6	7	6	0.53	Phenylalanine--tRNA ligase beta subunit OS=Homo sapiens GN=FARSB PE=1 SV=3
809	1	SwissProt	Q92878	76	154823	7	6	7	6	0.2	DNA repair protein RAD50 OS=Homo sapiens GN=RAD50 PE=1 SV=1
29	2	SwissProt	Q14240	412	46601	11	9	7	5	1.24	Eukaryotic initiation factor 4A-II OS=Homo sapiens GN=EIF4A2 PE=1 SV=2
91	2	SwissProt	P16104	283	15135	10	8	5	5	7.65	Histone H2AX OS=Homo sapiens GN=H2AFX PE=1 SV=2
95	3	SwissProt	Q12931	150	80345	7	5	6	5	0.34	Heat shock protein 75 kDa, mitochondrial OS=Homo sapiens GN=TRAP1 PE=1 SV=3
98	1	SwissProt	Q13151	402	30993	7	7	5	5	1.48	Heterogeneous nuclear ribonucleoprotein A0 OS=Homo sapiens GN=HNRNPA0 PE=1 SV=1
104	1	SwissProt	P62241	390	24475	15	14	6	5	5.81	40S ribosomal protein S8 OS=Homo sapiens GN=RPS8 PE=1 SV=2
141	3	SwissProt	Q13310	160	71080	9	6	8	5	0.49	Polyadenylate-binding protein 4 OS=Homo sapiens GN=PABPC4 PE=1 SV=1
151	1	SwissProt	Q8NCA5	294	55823	7	6	6	5	0.53	Protein FAM98A OS=Homo sapiens GN=FAM98A PE=1 SV=1
153	1	SwissProt	Q9Y4C8	294	107722	8	6	7	5	0.25	Probable RNA-binding protein 19 OS=Homo sapiens GN=RBM19 PE=1 SV=3
157	1	SwissProt	P05387	291	11658	11	11	5	5	15.11	60S acidic ribosomal protein P2 OS=Homo sapiens GN=RPLP2 PE=1 SV=1
173	1	SwissProt	P30050	269	17979	10	10	5	5	5.15	60S ribosomal protein L12 OS=Homo sapiens GN=RPL12 PE=1 SV=1
180	1	SwissProt	Q13247	265	39677	11	9	7	5	1.3	Serine/arginine-rich splicing factor 6 OS=Homo sapiens GN=SRSF6 PE=1 SV=2
180	2	SwissProt	Q13243	256	31359	8	6	7	5	1.45	Serine/arginine-rich splicing factor 5 OS=Homo sapiens GN=SRSF5 PE=1 SV=1
185	1	SwissProt	P26640	261	141642	7	5	7	5	0.18	Valine--tRNA ligase OS=Homo sapiens GN=VARS PE=1 SV=4
196	2	SwissProt	P62820	210	22891	7	5	6	5	1.78	Ras-related protein Rab-1A OS=Homo sapiens GN=RAB1A PE=1 SV=3
199	1	SwissProt	P37108	249	14675	8	7	5	5	8.22	Signal recognition particle 14 kDa protein OS=Homo sapiens GN=SRP14 PE=1 SV=2
201	1	SwissProt	P29692	248	31217	8	7	5	5	1.47	Elongation factor 1-delta OS=Homo sapiens GN=EEF1D PE=1 SV=5
205	2	SwissProt	P42166	140	76016	6	5	6	5	0.36	Lamina-associated polypeptide 2, isoform alpha OS=Homo sapiens GN=TMPO PE=1 SV=2
206	1	SwissProt	P82930	244	25692	10	9	5	5	3.32	28S ribosomal protein S34, mitochondrial OS=Homo sapiens GN=MRPS34 PE=1 SV=2
207	1	SwissProt	Q9BYG3	243	34372	8	6	6	5	1.27	MKI67 FHA domain-interacting nucleolar phosphoprotein OS=Homo sapiens GN=NIFK PE=1 SV=1
208	1	SwissProt	P62805	243	11360	13	12	5	5	16.45	Histone H4 OS=Homo sapiens GN=HIST1H4A PE=1 SV=2
209	1	SwissProt	P08195	242	68180	7	6	6	5	0.41	4F2 cell-surface antigen heavy chain OS=Homo sapiens GN=SLC3A2 PE=1 SV=3
225	1	SwissProt	P35250	232	39588	7	6	6	5	1.04	Replication factor C subunit 2 OS=Homo sapiens GN=RFC2 PE=1 SV=3
233	1	SwissProt	P50402	226	29033	6	5	6	5	1.24	Emerin OS=Homo sapiens GN=EMD PE=1 SV=1
256	1	SwissProt	P49711	213	84272	11	8	8	5	0.57	Transcriptional repressor CTCF OS=Homo sapiens GN=CTCF PE=1 SV=1
266	1	SwissProt	Q49A26	209	61088	7	6	6	5	0.59	Putative oxidoreductase GLYR1 OS=Homo sapiens GN=GLYR1 PE=1 SV=3
268	1	SwissProt	Q9H0S4	209	50900	8	6	7	5	0.74	Probable ATP-dependent RNA helicase DDX47 OS=Homo sapiens GN=DDX47 PE=1 SV=1
279	1	SwissProt	P16403	203	21352	9	7	6	5	2	Histone H1.2 OS=Homo sapiens GN=HIST1H1C PE=1 SV=2
279	2	SwissProt	P10412	191	21852	8	7	6	5	1.92	Histone H1.4 OS=Homo sapiens GN=HIST1H1E PE=1 SV=2
280	1	SwissProt	Q9UKV3	203	152170	8	5	8	5	0.17	Apoptotic chromatin condensation inducer in the nucleus OS=Homo sapiens GN=ACIN1 PE=1 SV=2
288	1	SwissProt	O75475	198	60181	7	6	6	5	0.48	PC4 and SFRS1-interacting protein OS=Homo sapiens GN=PSIP1 PE=1 SV=1
292	1	SwissProt	P61221	197	68240	9	8	6	5	0.74	ATP-binding cassette sub-family E member 1 OS=Homo sapiens GN=ABCE1 PE=1 SV=1
293	1	SwissProt	Q96ST3	197	145883	6	5	6	5	0.18	Paired amphipathic helix protein Sin3a OS=Homo sapiens GN=SIN3A PE=1 SV=2
296	1	SwissProt	Q71RC2	196	81230	11	9	6	5	0.34	La-related protein 4 OS=Homo sapiens GN=LARP4 PE=1 SV=3
297	1	SwissProt	Q09028	196	47911	13	7	10	5	0.8	Histone-binding protein RBBP4 OS=Homo sapiens GN=RBBP4 PE=1 SV=3
301	1	SwissProt	Q12849	195	53606	7	7	5	5	0.85	G-rich sequence factor 1 OS=Homo sapiens GN=GRSF1 PE=1 SV=3
308	1	SwissProt	Q9BZJ0	193	100902	5	5	5	5	0.26	Crooked neck-like protein 1 OS=Homo sapiens GN=CRNKL1 PE=1 SV=4
313	1	SwissProt	Q13283	190	52189	9	8	5	5	0.88	Ras GTPase-activating protein-binding protein 1 OS=Homo sapiens GN=G3BP1 PE=1 SV=1
325	1	SwissProt	O94905	185	38044	6	5	6	5	0.86	Erlin-2 OS=Homo sapiens GN=ERLIN2 PE=1 SV=1
330	1	SwissProt	Q9NX58	182	44044	6	6	5	5	0.71	Cell growth-regulating nucleolar protein OS=Homo sapiens GN=LYAR PE=1 SV=2
332	1	SwissProt	P22087	181	33877	10	10	5	5	1.64	rRNA 2'-O-methyltransferase fibrillarin OS=Homo sapiens GN=FBL PE=1 SV=2
340	1	SwissProt	Q9UGP8	177	88341	6	5	5	5	0.31	Translocation protein SEC63 homolog OS=Homo sapiens GN=SEC63 PE=1 SV=2
345	1	SwissProt	Q9BY77	175	46289	7	6	6	5	0.84	Polymerase delta-interacting protein 3 OS=Homo sapiens GN=POLDIP3 PE=1 SV=2
355	1	SwissProt	Q7L0Y3	170	47602	9	6	8	5	0.81	Mitochondrial ribonuclease P protein 1 OS=Homo sapiens GN=TRMT10C PE=1 SV=2
359	1	SwissProt	Q9BZI7	168	57841	7	6	6	5	0.63	Regulator of nonsense transcripts 3B OS=Homo sapiens GN=UPF3B PE=1 SV=1
364	1	SwissProt	P35251	166	128688	7	5	7	5	0.2	Replication factor C subunit 1 OS=Homo sapiens GN=RFC1 PE=1 SV=4
374	1	SwissProt	Q9UM54	161	150965	6	5	6	5	0.17	Unconventional myosin-VI OS=Homo sapiens GN=MYO6 PE=1 SV=4
378	1	SwissProt	P49790	160	155440	5	5	5	5	0.16	Nuclear pore complex protein Nup153 OS=Homo sapiens GN=NUP153 PE=1 SV=2
381	1	SwissProt	Q9BSJ8	159	123293	5	5	5	5	0.21	Extended synaptotagmin-1 OS=Homo sapiens GN=ESYT1 PE=1 SV=1
387	1	SwissProt	P29966	157	31707	5	5	5	5	1.1	Myristoylated alanine-rich C-kinase substrate OS=Homo sapiens GN=MARCKS PE=1 SV=4
393	1	SwissProt	Q53GS9	156	65739	8	5	8	5	0.43	U4/U6.U5 tri-snRNP-associated protein 2 OS=Homo sapiens GN=USP39 PE=1 SV=2
396	1	SwissProt	Q9C0J8	155	146198	6	6	5	5	0.18	pre-mRNA 3' end processing protein WDR33 OS=Homo sapiens GN=WDR33 PE=1 SV=2
399	1	SwissProt	P07814	154	172080	8	6	7	5	0.18	Bifunctional glutamate/proline--tRNA ligase OS=Homo sapiens GN=EPRS PE=1 SV=5
401	1	SwissProt	Q8NI36	154	106282	6	5	6	5	0.25	WD repeat-containing protein 36 OS=Homo sapiens GN=WDR36 PE=1 SV=1
404	1	SwissProt	O75439	152	55073	7	6	5	5	0.53	Mitochondrial-processing peptidase subunit beta OS=Homo sapiens GN=PMPCB PE=1 SV=2
409	1	SwissProt	P46778	152	18610	11	9	6	5	6.41	60S ribosomal protein L21 OS=Homo sapiens GN=RPL21 PE=1 SV=2
414	1	SwissProt	P51398	150	45880	7	5	6	5	0.67	28S ribosomal protein S29, mitochondrial OS=Homo sapiens GN=DAP3 PE=1 SV=1
415	1	SwissProt	P62277	150	17212	8	6	7	5	4.09	40S ribosomal protein S13 OS=Homo sapiens GN=RPS13 PE=1 SV=2
423	1	SwissProt	Q03701	148	121526	8	5	8	5	0.21	CCAAT/enhancer-binding protein zeta OS=Homo sapiens GN=CEBPZ PE=1 SV=3
425	1	SwissProt	O75947	147	18537	6	6	5	5	3.53	ATP synthase subunit d, mitochondrial OS=Homo sapiens GN=ATP5H PE=1 SV=3
426	1	SwissProt	Q9NQ55	147	53446	5	5	5	5	0.56	Suppressor of SWI4 1 homolog OS=Homo sapiens GN=PPAN PE=2 SV=1
431	1	SwissProt	Q14692	145	146571	6	5	6	5	0.18	Ribosome biogenesis protein BMS1 homolog OS=Homo sapiens GN=BMS1 PE=1 SV=1
432	1	SwissProt	O95831	144	67144	6	6	5	5	0.42	Apoptosis-inducing factor 1, mitochondrial OS=Homo sapiens GN=AIFM1 PE=1 SV=1
437	1	SwissProt	Q14241	143	90309	7	5	6	5	0.3	Elongin-A OS=Homo sapiens GN=ELOA PE=1 SV=2
440	1	SwissProt	P25440	143	88291	8	5	7	5	0.31	Bromodomain-containing protein 2 OS=Homo sapiens GN=BRD2 PE=1 SV=2
442	1	SwissProt	Q9Y2R4	142	67798	10	5	8	5	0.42	Probable ATP-dependent RNA helicase DDX52 OS=Homo sapiens GN=DDX52 PE=1 SV=3
444	1	SwissProt	O95400	141	37737	7	6	6	5	0.87	CD2 antigen cytoplasmic tail-binding protein 2 OS=Homo sapiens GN=CD2BP2 PE=1 SV=1
445	1	SwissProt	Q9Y5M8	141	29912	6	6	5	5	1.57	Signal recognition particle receptor subunit beta OS=Homo sapiens GN=SRPRB PE=1 SV=3
448	1	SwissProt	Q15717	140	36240	7	5	6	5	0.92	ELAV-like protein 1 OS=Homo sapiens GN=ELAVL1 PE=1 SV=2
466	1	SwissProt	P42696	136	48649	6	5	6	5	0.62	RNA-binding protein 34 OS=Homo sapiens GN=RBM34 PE=1 SV=2
474	1	SwissProt	Q9UPP1	134	118874	7	5	7	5	0.22	Histone lysine demethylase PHF8 OS=Homo sapiens GN=PHF8 PE=1 SV=3
484	1	SwissProt	P60660	132	17090	6	5	5	5	2.91	Myosin light polypeptide 6 OS=Homo sapiens GN=MYL6 PE=1 SV=2
485	1	SwissProt	O15371	132	64560	7	7	5	5	0.44	Eukaryotic translation initiation factor 3 subunit D OS=Homo sapiens GN=EIF3D PE=1 SV=1
489	1	SwissProt	Q9Y2R9	129	28230	7	7	5	5	2.21	28S ribosomal protein S7, mitochondrial OS=Homo sapiens GN=MRPS7 PE=1 SV=2
499	1	SwissProt	O76031	127	69922	6	6	5	5	0.4	ATP-dependent Clp protease ATP-binding subunit clpX-like, mitochondrial OS=Homo sapiens GN=CLPX PE=1 SV=2
514	1	SwissProt	Q5C9Z4	123	96768	6	6	5	5	0.34	Nucleolar MIF4G domain-containing protein 1 OS=Homo sapiens GN=NOM1 PE=1 SV=1
515	1	SwissProt	O00139	123	80589	7	6	6	5	0.42	Kinesin-like protein KIF2A OS=Homo sapiens GN=KIF2A PE=1 SV=3
522	1	SwissProt	O43395	121	77652	9	6	8	5	0.44	U4/U6 small nuclear ribonucleoprotein Prp3 OS=Homo sapiens GN=PRPF3 PE=1 SV=2
526	1	SwissProt	Q14690	120	209939	8	5	7	5	0.12	Protein RRP5 homolog OS=Homo sapiens GN=PDCD11 PE=1 SV=3
535	1	SwissProt	P28331	119	80443	6	5	6	5	0.34	NADH-ubiquinone oxidoreductase 75 kDa subunit, mitochondrial OS=Homo sapiens GN=NDUFS1 PE=1 SV=3
536	1	SwissProt	Q00577	118	35003	6	6	5	5	1.24	Transcriptional activator protein Pur-alpha OS=Homo sapiens GN=PURA PE=1 SV=2
537	1	SwissProt	P26641	118	50429	12	7	9	5	0.6	Elongation factor 1-gamma OS=Homo sapiens GN=EEF1G PE=1 SV=3
542	1	SwissProt	Q12929	117	92167	5	5	5	5	0.29	Epidermal growth factor receptor kinase substrate 8 OS=Homo sapiens GN=EPS8 PE=1 SV=1
543	1	SwissProt	Q96CX2	117	35964	7	5	7	5	0.92	BTB/POZ domain-containing protein KCTD12 OS=Homo sapiens GN=KCTD12 PE=1 SV=1
553	1	SwissProt	Q15907	113	24588	6	6	5	5	1.59	Ras-related protein Rab-11B OS=Homo sapiens GN=RAB11B PE=1 SV=4
566	1	SwissProt	Q9H2P0	111	124854	9	7	7	5	0.21	Activity-dependent neuroprotector homeobox protein OS=Homo sapiens GN=ADNP PE=1 SV=1
586	1	SwissProt	Q9NTJ3	107	147775	9	5	9	5	0.17	Structural maintenance of chromosomes protein 4 OS=Homo sapiens GN=SMC4 PE=1 SV=2
588	1	SwissProt	Q96BK5	107	37183	7	6	6	5	0.88	PIN2/TERF1-interacting telomerase inhibitor 1 OS=Homo sapiens GN=PINX1 PE=1 SV=2
604	1	SwissProt	Q13330	104	81420	9	5	9	5	0.34	Metastasis-associated protein MTA1 OS=Homo sapiens GN=MTA1 PE=1 SV=2
611	1	SwissProt	Q6ZRS2	104	344996	8	5	8	5	0.07	Helicase SRCAP OS=Homo sapiens GN=SRCAP PE=1 SV=3
618	1	SwissProt	Q8TEM1	102	205895	7	5	7	5	0.12	Nuclear pore membrane glycoprotein 210 OS=Homo sapiens GN=NUP210 PE=1 SV=3
630	1	SwissProt	P49915	100	77408	6	5	5	5	0.36	GMP synthase [glutamine-hydrolyzing] OS=Homo sapiens GN=GMPS PE=1 SV=1
642	1	SwissProt	P63010	97	105398	8	5	7	5	0.25	AP-2 complex subunit beta OS=Homo sapiens GN=AP2B1 PE=1 SV=1
650	1	SwissProt	Q99848	96	34887	5	5	5	5	0.96	Probable rRNA-processing protein EBP2 OS=Homo sapiens GN=EBNA1BP2 PE=1 SV=2
652	1	SwissProt	Q99543	96	72465	6	5	6	5	0.39	DnaJ homolog subfamily C member 2 OS=Homo sapiens GN=DNAJC2 PE=1 SV=4
659	1	SwissProt	Q07955	95	27842	7	5	7	5	1.32	Serine/arginine-rich splicing factor 1 OS=Homo sapiens GN=SRSF1 PE=1 SV=2
663	1	SwissProt	P12004	94	29092	8	6	6	5	1.63	Proliferating cell nuclear antigen OS=Homo sapiens GN=PCNA PE=1 SV=1
680	1	SwissProt	Q9BXS5	92	48727	8	7	6	5	0.62	AP-1 complex subunit mu-1 OS=Homo sapiens GN=AP1M1 PE=1 SV=3
707	1	SwissProt	O94776	89	75717	7	5	7	5	0.37	Metastasis-associated protein MTA2 OS=Homo sapiens GN=MTA2 PE=1 SV=1
744	1	SwissProt	Q9Y2J2	84	121458	6	5	6	5	0.21	Band 4.1-like protein 3 OS=Homo sapiens GN=EPB41L3 PE=1 SV=2
764	1	SwissProt	Q12789	82	241062	8	5	7	5	0.1	General transcription factor 3C polypeptide 1 OS=Homo sapiens GN=GTF3C1 PE=1 SV=4
51	1	SwissProt	P62841	593	17029	22	21	5	4	19.49	40S ribosomal protein S15 OS=Homo sapiens GN=RPS15 PE=1 SV=2
58	1	SwissProt	P08708	550	15597	14	13	4	4	13.55	40S ribosomal protein S17 OS=Homo sapiens GN=RPS17 PE=1 SV=2
100	2	SwissProt	Q9NUL3	100	62829	6	4	5	4	0.35	Double-stranded RNA-binding protein Staufen homolog 2 OS=Homo sapiens GN=STAU2 PE=1 SV=1
114	1	SwissProt	P62314	358	13273	11	11	4	4	10.47	Small nuclear ribonucleoprotein Sm D1 OS=Homo sapiens GN=SNRPD1 PE=1 SV=1
134	1	SwissProt	P35613	315	42573	12	11	4	4	1.7	Basigin OS=Homo sapiens GN=BSG PE=1 SV=2
148	1	SwissProt	Q9Y3Y2	297	26380	10	10	4	4	3.94	Chromatin target of PRMT1 protein OS=Homo sapiens GN=CHTOP PE=1 SV=2
152	1	SwissProt	Q6NZY4	294	79156	7	6	5	4	0.27	Zinc finger CCHC domain-containing protein 8 OS=Homo sapiens GN=ZCCHC8 PE=1 SV=2
155	1	SwissProt	Q8IWS0	292	42404	12	8	7	4	1.18	PHD finger protein 6 OS=Homo sapiens GN=PHF6 PE=1 SV=1
161	1	SwissProt	P18621	283	21611	12	11	5	4	3.54	60S ribosomal protein L17 OS=Homo sapiens GN=RPL17 PE=1 SV=3
165	1	SwissProt	Q13185	279	20969	8	7	4	4	2.81	Chromobox protein homolog 3 OS=Homo sapiens GN=CBX3 PE=1 SV=4
174	1	SwissProt	P21796	268	30868	7	7	4	4	1.14	Voltage-dependent anion-selective channel protein 1 OS=Homo sapiens GN=VDAC1 PE=1 SV=2
177	1	SwissProt	P08670	267	53676	8	6	6	4	0.69	Vimentin OS=Homo sapiens GN=VIM PE=1 SV=4
178	2	SwissProt	P78362	83	78219	6	4	6	4	0.27	SRSF protein kinase 2 OS=Homo sapiens GN=SRPK2 PE=1 SV=3
180	3	SwissProt	Q08170	190	56759	7	6	5	4	0.52	Serine/arginine-rich splicing factor 4 OS=Homo sapiens GN=SRSF4 PE=1 SV=2
203	1	SwissProt	Q8N9T8	245	83004	8	4	5	4	0.26	Protein KRI1 homolog OS=Homo sapiens GN=KRI1 PE=1 SV=3
204	1	SwissProt	Q07021	245	31742	6	6	4	4	1.1	Complement component 1 Q subcomponent-binding protein, mitochondrial OS=Homo sapiens GN=C1QBP PE=1 SV=1
217	1	SwissProt	O43719	238	86371	7	5	6	4	0.31	HIV Tat-specific factor 1 OS=Homo sapiens GN=HTATSF1 PE=1 SV=1
222	1	SwissProt	Q15366	233	38955	7	6	4	4	1.06	Poly(rC)-binding protein 2 OS=Homo sapiens GN=PCBP2 PE=1 SV=1
222	2	SwissProt	Q15365	191	37987	6	5	4	4	0.86	Poly(rC)-binding protein 1 OS=Homo sapiens GN=PCBP1 PE=1 SV=2
230	1	SwissProt	P24534	228	24919	6	6	4	4	1.57	Elongation factor 1-beta OS=Homo sapiens GN=EEF1B2 PE=1 SV=3
242	1	SwissProt	O43823	222	76631	5	4	5	4	0.28	A-kinase anchor protein 8 OS=Homo sapiens GN=AKAP8 PE=1 SV=1
254	1	SwissProt	P07737	214	15216	6	5	4	4	3.62	Profilin-1 OS=Homo sapiens GN=PFN1 PE=1 SV=2
271	1	SwissProt	Q9BRJ6	208	22127	9	7	5	4	1.88	Uncharacterized protein C7orf50 OS=Homo sapiens GN=C7orf50 PE=1 SV=1
274	1	SwissProt	Q99729	206	36316	8	6	6	4	1.18	Heterogeneous nuclear ribonucleoprotein A/B OS=Homo sapiens GN=HNRNPAB PE=1 SV=2
276	1	SwissProt	O76021	206	55167	6	4	6	4	0.41	Ribosomal L1 domain-containing protein 1 OS=Homo sapiens GN=RSL1D1 PE=1 SV=3
281	1	SwissProt	Q96EY7	203	79184	8	5	7	4	0.35	Pentatricopeptide repeat domain-containing protein 3, mitochondrial OS=Homo sapiens GN=PTCD3 PE=1 SV=3
282	1	SwissProt	P39748	202	42908	10	7	7	4	0.93	Flap endonuclease 1 OS=Homo sapiens GN=FEN1 PE=1 SV=1
290	1	SwissProt	P62888	198	12947	7	5	5	4	4.97	60S ribosomal protein L30 OS=Homo sapiens GN=RPL30 PE=1 SV=2
291	1	SwissProt	Q6P158	197	157103	7	5	6	4	0.16	Putative ATP-dependent RNA helicase DHX57 OS=Homo sapiens GN=DHX57 PE=1 SV=2
304	1	SwissProt	P46782	194	23033	9	7	5	4	1.76	40S ribosomal protein S5 OS=Homo sapiens GN=RPS5 PE=1 SV=4
312	1	SwissProt	Q92945	190	73355	4	4	4	4	0.29	Far upstream element-binding protein 2 OS=Homo sapiens GN=KHSRP PE=1 SV=4
314	1	SwissProt	Q9Y383	190	46942	7	5	6	4	0.65	Putative RNA-binding protein Luc7-like 2 OS=Homo sapiens GN=LUC7L2 PE=1 SV=2
316	1	SwissProt	P62316	189	13632	9	6	5	4	6.7	Small nuclear ribonucleoprotein Sm D2 OS=Homo sapiens GN=SNRPD2 PE=1 SV=1
318	1	SwissProt	Q9UPT8	189	140797	5	5	4	4	0.18	Zinc finger CCCH domain-containing protein 4 OS=Homo sapiens GN=ZC3H4 PE=1 SV=3
319	1	SwissProt	Q3ZCQ8	188	39850	6	6	4	4	0.81	Mitochondrial import inner membrane translocase subunit TIM50 OS=Homo sapiens GN=TIMM50 PE=1 SV=2
321	1	SwissProt	P62913	188	20468	7	6	4	4	2.14	60S ribosomal protein L11 OS=Homo sapiens GN=RPL11 PE=1 SV=2
322	1	SwissProt	P62917	188	28235	10	9	5	4	1.72	60S ribosomal protein L8 OS=Homo sapiens GN=RPL8 PE=1 SV=2
335	1	SwissProt	O60216	179	71930	6	5	5	4	0.39	Double-strand-break repair protein rad21 homolog OS=Homo sapiens GN=RAD21 PE=1 SV=2
336	1	SwissProt	P36873	179	37701	5	5	4	4	0.65	Serine/threonine-protein phosphatase PP1-gamma catalytic subunit OS=Homo sapiens GN=PPP1CC PE=1 SV=1
336	3	SwissProt	P62140	139	37961	5	5	4	4	0.64	Serine/threonine-protein phosphatase PP1-beta catalytic subunit OS=Homo sapiens GN=PPP1CB PE=1 SV=3
339	1	SwissProt	P10515	178	69466	6	5	5	4	0.31	Dihydrolipoyllysine-residue acetyltransferase component of pyruvate dehydrogenase complex, mitochondrial OS=Homo sapiens GN=DLAT PE=1 SV=3
343	1	SwissProt	O15446	176	55236	6	6	4	4	0.53	DNA-directed RNA polymerase I subunit RPA34 OS=Homo sapiens GN=CD3EAP PE=1 SV=1
344	1	SwissProt	O00566	175	78930	5	5	4	4	0.35	U3 small nucleolar ribonucleoprotein protein MPP10 OS=Homo sapiens GN=MPHOSPH10 PE=1 SV=2
353	1	SwissProt	P08240	171	70223	6	5	5	4	0.4	Signal recognition particle receptor subunit alpha OS=Homo sapiens GN=SRPRA PE=1 SV=2
375	1	SwissProt	Q07666	161	48311	9	8	4	4	0.63	KH domain-containing, RNA-binding, signal transduction-associated protein 1 OS=Homo sapiens GN=KHDRBS1 PE=1 SV=1
376	1	SwissProt	Q12797	160	86266	4	4	4	4	0.25	Aspartyl/asparaginyl beta-hydroxylase OS=Homo sapiens GN=ASPH PE=1 SV=3
382	1	SwissProt	O95983	158	33051	7	5	5	4	1.04	Methyl-CpG-binding domain protein 3 OS=Homo sapiens GN=MBD3 PE=1 SV=1
385	1	SwissProt	P04181	158	48846	4	4	4	4	0.47	Ornithine aminotransferase, mitochondrial OS=Homo sapiens GN=OAT PE=1 SV=1
391	1	SwissProt	P35249	156	40170	4	4	4	4	0.6	Replication factor C subunit 4 OS=Homo sapiens GN=RFC4 PE=1 SV=2
397	1	SwissProt	P83731	155	17882	6	5	5	4	1.84	60S ribosomal protein L24 OS=Homo sapiens GN=RPL24 PE=1 SV=1
400	2	SwissProt	Q96AE4	81	67690	6	4	5	4	0.32	Far upstream element-binding protein 1 OS=Homo sapiens GN=FUBP1 PE=1 SV=3
405	1	SwissProt	Q2VIR3	152	51766	5	5	4	4	0.58	Putative eukaryotic translation initiation factor 2 subunit 3-like protein OS=Homo sapiens GN=EIF2S3L PE=5 SV=2
407	2	SwissProt	O95292	118	27439	4	4	4	4	0.98	Vesicle-associated membrane protein-associated protein B/C OS=Homo sapiens GN=VAPB PE=1 SV=3
411	1	SwissProt	P62851	151	13791	7	7	4	4	6.57	40S ribosomal protein S25 OS=Homo sapiens GN=RPS25 PE=1 SV=1
419	1	SwissProt	Q5UIP0	149	276461	5	4	5	4	0.07	Telomere-associated protein RIF1 OS=Homo sapiens GN=RIF1 PE=1 SV=2
420	1	SwissProt	O00505	149	58288	6	4	4	4	0.38	Importin subunit alpha-4 OS=Homo sapiens GN=KPNA3 PE=1 SV=2
421	1	SwissProt	P98179	149	17160	7	7	4	4	5.67	RNA-binding protein 3 OS=Homo sapiens GN=RBM3 PE=1 SV=1
427	1	SwissProt	P31040	147	73672	5	5	4	4	0.29	Succinate dehydrogenase [ubiquinone] flavoprotein subunit, mitochondrial OS=Homo sapiens GN=SDHA PE=1 SV=2
455	1	SwissProt	Q9NU22	138	638008	6	4	6	4	0.03	Midasin OS=Homo sapiens GN=MDN1 PE=1 SV=2
462	1	SwissProt	P62244	137	14944	7	7	4	4	3.72	40S ribosomal protein S15a OS=Homo sapiens GN=RPS15A PE=1 SV=2
464	1	SwissProt	P62258	137	29326	5	4	5	4	0.9	14-3-3 protein epsilon OS=Homo sapiens GN=YWHAE PE=1 SV=1
467	1	SwissProt	Q8WXF1	136	58820	6	4	6	4	0.38	Paraspeckle component 1 OS=Homo sapiens GN=PSPC1 PE=1 SV=1
468	1	SwissProt	Q9NPF5	136	53131	4	4	4	4	0.43	DNA methyltransferase 1-associated protein 1 OS=Homo sapiens GN=DMAP1 PE=1 SV=1
472	1	SwissProt	Q9P2I0	134	89286	7	6	5	4	0.3	Cleavage and polyadenylation specificity factor subunit 2 OS=Homo sapiens GN=CPSF2 PE=1 SV=2
475	1	SwissProt	P48444	134	57630	7	4	5	4	0.39	Coatomer subunit delta OS=Homo sapiens GN=ARCN1 PE=1 SV=1
476	1	SwissProt	Q9H2U1	134	115600	9	5	8	4	0.23	ATP-dependent RNA helicase DHX36 OS=Homo sapiens GN=DHX36 PE=1 SV=2
480	1	SwissProt	P61353	133	15788	11	8	5	4	4.89	60S ribosomal protein L27 OS=Homo sapiens GN=RPL27 PE=1 SV=2
486	1	SwissProt	Q96HY6	131	35589	5	5	4	4	0.7	DDRGK domain-containing protein 1 OS=Homo sapiens GN=DDRGK1 PE=1 SV=2
492	1	SwissProt	Q4LE39	128	148803	5	4	5	4	0.14	AT-rich interactive domain-containing protein 4B OS=Homo sapiens GN=ARID4B PE=1 SV=2
496	1	SwissProt	Q15003	128	83310	4	4	4	4	0.25	Condensin complex subunit 2 OS=Homo sapiens GN=NCAPH PE=1 SV=3
500	1	SwissProt	Q02790	127	52057	4	4	4	4	0.44	Peptidyl-prolyl cis-trans isomerase FKBP4 OS=Homo sapiens GN=FKBP4 PE=1 SV=3
505	1	SwissProt	Q9Y4W2	126	83982	4	4	4	4	0.25	Ribosomal biogenesis protein LAS1L OS=Homo sapiens GN=LAS1L PE=1 SV=2
506	1	SwissProt	Q9H307	126	81679	7	5	6	4	0.34	Pinin OS=Homo sapiens GN=PNN PE=1 SV=4
511	1	SwissProt	O95104	124	126132	5	4	4	4	0.16	Splicing factor, arginine/serine-rich 15 OS=Homo sapiens GN=SCAF4 PE=1 SV=3
512	1	SwissProt	Q6NVY1	124	43797	5	5	4	4	0.71	3-hydroxyisobutyryl-CoA hydrolase, mitochondrial OS=Homo sapiens GN=HIBCH PE=1 SV=2
523	1	SwissProt	Q9UJS0	121	74528	5	4	5	4	0.29	Calcium-binding mitochondrial carrier protein Aralar2 OS=Homo sapiens GN=SLC25A13 PE=1 SV=2
525	1	SwissProt	Q13148	121	45053	4	4	4	4	0.52	TAR DNA-binding protein 43 OS=Homo sapiens GN=TARDBP PE=1 SV=1
527	1	SwissProt	Q96T88	120	91297	8	4	8	4	0.23	E3 ubiquitin-protein ligase UHRF1 OS=Homo sapiens GN=UHRF1 PE=1 SV=1
530	1	SwissProt	O94973	119	104807	6	5	5	4	0.2	AP-2 complex subunit alpha-2 OS=Homo sapiens GN=AP2A2 PE=1 SV=2
532	1	SwissProt	Q10570	119	162036	4	4	4	4	0.12	Cleavage and polyadenylation specificity factor subunit 1 OS=Homo sapiens GN=CPSF1 PE=1 SV=2
544	1	SwissProt	Q16850	117	57169	5	4	5	4	0.39	Lanosterol 14-alpha demethylase OS=Homo sapiens GN=CYP51A1 PE=1 SV=3
550	1	SwissProt	P00558	114	44985	6	5	5	4	0.69	Phosphoglycerate kinase 1 OS=Homo sapiens GN=PGK1 PE=1 SV=3
551	1	SwissProt	Q8IX01	114	121044	5	4	5	4	0.17	SURP and G-patch domain-containing protein 2 OS=Homo sapiens GN=SUGP2 PE=1 SV=2
559	1	SwissProt	Q9NWH9	112	117364	6	5	5	4	0.17	SAFB-like transcription modulator OS=Homo sapiens GN=SLTM PE=1 SV=2
563	1	SwissProt	Q13618	111	89444	6	4	5	4	0.24	Cullin-3 OS=Homo sapiens GN=CUL3 PE=1 SV=2
580	1	SwissProt	Q86U42	108	32843	6	5	4	4	0.77	Polyadenylate-binding protein 2 OS=Homo sapiens GN=PABPN1 PE=1 SV=3
583	1	SwissProt	Q15154	108	230046	4	4	4	4	0.09	Pericentriolar material 1 protein OS=Homo sapiens GN=PCM1 PE=1 SV=4
584	1	SwissProt	Q9Y3D9	107	21814	5	4	5	4	1.35	28S ribosomal protein S23, mitochondrial OS=Homo sapiens GN=MRPS23 PE=1 SV=2
587	1	SwissProt	Q96GM8	107	57367	6	5	5	4	0.51	Target of EGR1 protein 1 OS=Homo sapiens GN=TOE1 PE=1 SV=1
601	1	SwissProt	Q9HAV4	105	138332	4	4	4	4	0.15	Exportin-5 OS=Homo sapiens GN=XPO5 PE=1 SV=1
606	1	SwissProt	Q96A35	104	25013	6	5	5	4	1.12	39S ribosomal protein L24, mitochondrial OS=Homo sapiens GN=MRPL24 PE=1 SV=1
617	1	SwissProt	Q12888	102	215495	6	4	5	4	0.09	TP53-binding protein 1 OS=Homo sapiens GN=TP53BP1 PE=1 SV=2
619	1	SwissProt	O14579	102	34688	4	4	4	4	0.72	Coatomer subunit epsilon OS=Homo sapiens GN=COPE PE=1 SV=3
620	1	SwissProt	Q9BV38	102	48059	5	4	5	4	0.48	WD repeat-containing protein 18 OS=Homo sapiens GN=WDR18 PE=1 SV=2
623	1	SwissProt	Q9BYD6	101	37113	5	4	5	4	0.66	39S ribosomal protein L1, mitochondrial OS=Homo sapiens GN=MRPL1 PE=1 SV=2
627	1	SwissProt	Q99700	100	140823	5	4	4	4	0.14	Ataxin-2 OS=Homo sapiens GN=ATXN2 PE=1 SV=2
632	1	SwissProt	P62937	99	18229	4	4	4	4	1.79	Peptidyl-prolyl cis-trans isomerase A OS=Homo sapiens GN=PPIA PE=1 SV=2
634	1	SwissProt	Q14527	99	114883	5	4	4	4	0.18	Helicase-like transcription factor OS=Homo sapiens GN=HLTF PE=1 SV=2
645	1	SwissProt	Q7Z6E9	97	202354	4	4	4	4	0.1	E3 ubiquitin-protein ligase RBBP6 OS=Homo sapiens GN=RBBP6 PE=1 SV=1
649	1	SwissProt	Q8NE71	96	96323	4	4	4	4	0.22	ATP-binding cassette sub-family F member 1 OS=Homo sapiens GN=ABCF1 PE=1 SV=2
678	1	SwissProt	P40429	92	23619	10	5	5	4	1.69	60S ribosomal protein L13a OS=Homo sapiens GN=RPL13A PE=1 SV=2
679	1	SwissProt	P50213	92	40022	5	5	4	4	0.6	Isocitrate dehydrogenase [NAD] subunit alpha, mitochondrial OS=Homo sapiens GN=IDH3A PE=1 SV=1
681	1	SwissProt	Q16637	91	32285	4	4	4	4	0.79	Survival motor neuron protein OS=Homo sapiens GN=SMN1 PE=1 SV=1
708	1	SwissProt	Q9NW64	88	47607	4	4	4	4	0.49	Pre-mRNA-splicing factor RBM22 OS=Homo sapiens GN=RBM22 PE=1 SV=1
714	1	SwissProt	P07195	88	36900	4	4	4	4	0.67	L-lactate dehydrogenase B chain OS=Homo sapiens GN=LDHB PE=1 SV=2
716	1	SwissProt	Q01804	88	124823	6	6	4	4	0.21	OTU domain-containing protein 4 OS=Homo sapiens GN=OTUD4 PE=1 SV=4
718	1	SwissProt	P11171	88	97528	4	4	4	4	0.21	Protein 4.1 OS=Homo sapiens GN=EPB41 PE=1 SV=4
776	1	SwissProt	O75691	80	320805	6	4	6	4	0.06	Small subunit processome component 20 homolog OS=Homo sapiens GN=UTP20 PE=1 SV=3
786	1	SwissProt	O95573	78	81338	6	4	5	4	0.26	Long-chain-fatty-acid--CoA ligase 3 OS=Homo sapiens GN=ACSL3 PE=1 SV=3
801	1	SwissProt	Q9H5H4	77	61445	4	4	4	4	0.36	Zinc finger protein 768 OS=Homo sapiens GN=ZNF768 PE=1 SV=2
805	1	SwissProt	Q99661	77	82174	5	4	5	4	0.26	Kinesin-like protein KIF2C OS=Homo sapiens GN=KIF2C PE=1 SV=2
807	1	SwissProt	Q9BVP2	76	62468	8	4	7	4	0.35	Guanine nucleotide-binding protein-like 3 OS=Homo sapiens GN=GNL3 PE=1 SV=2
813	1	SwissProt	Q9Y399	76	33513	4	4	4	4	0.75	28S ribosomal protein S2, mitochondrial OS=Homo sapiens GN=MRPS2 PE=1 SV=1
828	1	SwissProt	Q3KQU3	74	93106	6	4	5	4	0.23	MAP7 domain-containing protein 1 OS=Homo sapiens GN=MAP7D1 PE=1 SV=1
829	1	SwissProt	Q8N1F7	74	93943	5	4	5	4	0.22	Nuclear pore complex protein Nup93 OS=Homo sapiens GN=NUP93 PE=1 SV=2
862	1	SwissProt	P63173	70	8270	4	4	4	4	8.05	60S ribosomal protein L38 OS=Homo sapiens GN=RPL38 PE=1 SV=2
863	1	SwissProt	Q9UQ35	69	300179	6	6	4	4	0.07	Serine/arginine repetitive matrix protein 2 OS=Homo sapiens GN=SRRM2 PE=1 SV=2
917	1	SwissProt	P30876	65	135236	8	4	7	4	0.15	DNA-directed RNA polymerase II subunit RPB2 OS=Homo sapiens GN=POLR2B PE=1 SV=1
988	1	SwissProt	P38117	59	28054	5	4	4	4	0.95	Electron transfer flavoprotein subunit beta OS=Homo sapiens GN=ETFB PE=1 SV=3
1000	1	SwissProt	Q16891	58	84026	5	4	5	4	0.25	MICOS complex subunit MIC60 OS=Homo sapiens GN=IMMT PE=1 SV=1
1019	1	SwissProt	P82914	56	29937	5	4	5	4	0.87	28S ribosomal protein S15, mitochondrial OS=Homo sapiens GN=MRPS15 PE=1 SV=1
1036	1	SwissProt	Q14789	55	377215	4	4	4	4	0.05	Golgin subfamily B member 1 OS=Homo sapiens GN=GOLGB1 PE=1 SV=2
1038	1	SwissProt	Q96GQ7	55	90292	5	4	5	4	0.23	Probable ATP-dependent RNA helicase DDX27 OS=Homo sapiens GN=DDX27 PE=1 SV=2
1051	1	SwissProt	Q6PI48	54	74086	5	4	5	4	0.29	Aspartate--tRNA ligase, mitochondrial OS=Homo sapiens GN=DARS2 PE=1 SV=1
1116	1	SwissProt	O14950	51	19824	5	4	5	4	1.56	Myosin regulatory light chain 12B OS=Homo sapiens GN=MYL12B PE=1 SV=2
44	2	SwissProt	O43432	80	177682	5	5	3	3	0.14	Eukaryotic translation initiation factor 4 gamma 3 OS=Homo sapiens GN=EIF4G3 PE=1 SV=2
59	1	SwissProt	P62263	544	16434	17	17	3	3	8.67	40S ribosomal protein S14 OS=Homo sapiens GN=RPS14 PE=1 SV=3
60	1	SwissProt	Q5QNW6	533	13912	22	14	6	3	13.56	Histone H2B type 2-F OS=Homo sapiens GN=HIST2H2BF PE=1 SV=3
156	2	SwissProt	Q9NTI5	45	165818	5	3	4	3	0.09	Sister chromatid cohesion protein PDS5 homolog B OS=Homo sapiens GN=PDS5B PE=1 SV=1
188	1	SwissProt	P27635	258	25044	7	7	3	3	1.55	60S ribosomal protein L10 OS=Homo sapiens GN=RPL10 PE=1 SV=4
195	1	SwissProt	P35637	252	53622	10	7	5	3	0.55	RNA-binding protein FUS OS=Homo sapiens GN=FUS PE=1 SV=1
195	2	SwissProt	Q92804	105	62021	5	4	4	3	0.26	TATA-binding protein-associated factor 2N OS=Homo sapiens GN=TAF15 PE=1 SV=1
196	3	SwissProt	P61006	118	23824	5	4	3	3	0.8	Ras-related protein Rab-8A OS=Homo sapiens GN=RAB8A PE=1 SV=1
196	4	SwissProt	O95716	98	24480	3	3	3	3	0.77	Ras-related protein Rab-3D OS=Homo sapiens GN=RAB3D PE=1 SV=1
196	5	SwissProt	P61026	87	22755	6	3	5	3	0.85	Ras-related protein Rab-10 OS=Homo sapiens GN=RAB10 PE=1 SV=1
197	2	SwissProt	Q96GM5	96	58481	3	3	3	3	0.27	SWI/SNF-related matrix-associated actin-dependent regulator of chromatin subfamily D member 1 OS=Homo sapiens GN=SMARCD1 PE=1 SV=2
211	2	SwissProt	Q8NFD5	147	237057	4	4	3	3	0.06	AT-rich interactive domain-containing protein 1B OS=Homo sapiens GN=ARID1B PE=1 SV=2
235	2	SwissProt	O75150	111	114322	5	3	5	3	0.13	E3 ubiquitin-protein ligase BRE1B OS=Homo sapiens GN=RNF40 PE=1 SV=4
237	1	SwissProt	Q9NYY8	223	82379	6	6	3	3	0.33	FAST kinase domain-containing protein 2, mitochondrial OS=Homo sapiens GN=FASTKD2 PE=1 SV=1
287	1	SwissProt	Q8NI27	199	184541	4	3	4	3	0.08	THO complex subunit 2 OS=Homo sapiens GN=THOC2 PE=1 SV=2
297	2	SwissProt	Q16576	154	48132	9	3	8	3	0.34	Histone-binding protein RBBP7 OS=Homo sapiens GN=RBBP7 PE=1 SV=1
299	1	SwissProt	P42765	195	42354	5	4	4	3	0.56	3-ketoacyl-CoA thiolase, mitochondrial OS=Homo sapiens GN=ACAA2 PE=1 SV=2
303	1	SwissProt	P35268	194	14835	4	4	3	3	1.56	60S ribosomal protein L22 OS=Homo sapiens GN=RPL22 PE=1 SV=2
306	1	SwissProt	P23528	194	18719	4	4	3	3	1.71	Cofilin-1 OS=Homo sapiens GN=CFL1 PE=1 SV=3
310	1	SwissProt	P50914	193	23531	7	6	4	3	1.71	60S ribosomal protein L14 OS=Homo sapiens GN=RPL14 PE=1 SV=4
314	2	SwissProt	Q9NQ29	81	44100	4	3	4	3	0.38	Putative RNA-binding protein Luc7-like 1 OS=Homo sapiens GN=LUC7L PE=1 SV=1
325	2	SwissProt	O75477	133	39072	4	3	4	3	0.44	Erlin-1 OS=Homo sapiens GN=ERLIN1 PE=1 SV=1
329	1	SwissProt	O95232	182	51834	4	4	3	3	0.44	Luc7-like protein 3 OS=Homo sapiens GN=LUC7L3 PE=1 SV=2
334	1	SwissProt	P62847	180	15413	10	7	4	3	3.52	40S ribosomal protein S24 OS=Homo sapiens GN=RPS24 PE=1 SV=1
336	2	SwissProt	P62136	147	38229	4	4	3	3	0.45	Serine/threonine-protein phosphatase PP1-alpha catalytic subunit OS=Homo sapiens GN=PPP1CA PE=1 SV=1
338	1	SwissProt	P63241	178	17049	6	5	3	3	1.98	Eukaryotic translation initiation factor 5A-1 OS=Homo sapiens GN=EIF5A PE=1 SV=2
347	1	SwissProt	Q9Y5S9	174	19934	4	4	3	3	1.55	RNA-binding protein 8A OS=Homo sapiens GN=RBM8A PE=1 SV=1
362	1	SwissProt	Q7Z2T5	167	82893	6	4	5	3	0.19	TRMT1-like protein OS=Homo sapiens GN=TRMT1L PE=1 SV=2
363	1	SwissProt	Q7KZ85	166	200203	4	3	4	3	0.07	Transcription elongation factor SPT6 OS=Homo sapiens GN=SUPT6H PE=1 SV=2
369	1	SwissProt	Q14011	164	18637	3	3	3	3	1.12	Cold-inducible RNA-binding protein OS=Homo sapiens GN=CIRBP PE=1 SV=1
371	1	SwissProt	P14678	163	24765	5	4	3	3	1.13	Small nuclear ribonucleoprotein-associated proteins B and B' OS=Homo sapiens GN=SNRPB PE=1 SV=2
373	1	SwissProt	Q9UBU8	162	41562	5	5	3	3	0.57	Mortality factor 4-like protein 1 OS=Homo sapiens GN=MORF4L1 PE=1 SV=2
377	1	SwissProt	Q86UK7	160	100400	8	4	7	3	0.21	E3 ubiquitin-protein ligase ZNF598 OS=Homo sapiens GN=ZNF598 PE=1 SV=1
384	1	SwissProt	O43660	158	57500	7	7	3	3	0.39	Pleiotropic regulator 1 OS=Homo sapiens GN=PLRG1 PE=1 SV=1
392	1	SwissProt	P62195	156	45768	4	4	3	3	0.51	26S protease regulatory subunit 8 OS=Homo sapiens GN=PSMC5 PE=1 SV=1
398	1	SwissProt	P35606	155	103278	3	3	3	3	0.15	Coatomer subunit beta' OS=Homo sapiens GN=COPB2 PE=1 SV=2
407	1	SwissProt	Q9P0L0	152	28103	6	4	4	3	0.65	Vesicle-associated membrane protein-associated protein A OS=Homo sapiens GN=VAPA PE=1 SV=3
408	1	SwissProt	Q52LJ0	152	37566	6	4	4	3	0.46	Protein FAM98B OS=Homo sapiens GN=FAM98B PE=1 SV=1
410	1	SwissProt	Q9ULU4	151	133206	3	3	3	3	0.11	Protein kinase C-binding protein 1 OS=Homo sapiens GN=ZMYND8 PE=1 SV=2
428	1	SwissProt	Q9Y676	146	29719	5	5	3	3	0.88	28S ribosomal protein S18b, mitochondrial OS=Homo sapiens GN=MRPS18B PE=1 SV=1
429	1	SwissProt	P24752	145	45456	4	3	4	3	0.36	Acetyl-CoA acetyltransferase, mitochondrial OS=Homo sapiens GN=ACAT1 PE=1 SV=1
433	1	SwissProt	Q14244	144	84116	7	4	6	3	0.18	Ensconsin OS=Homo sapiens GN=MAP7 PE=1 SV=1
434	1	SwissProt	P84098	144	23565	5	5	3	3	1.71	60S ribosomal protein L19 OS=Homo sapiens GN=RPL19 PE=1 SV=1
438	1	SwissProt	Q12874	143	59154	3	3	3	3	0.27	Splicing factor 3A subunit 3 OS=Homo sapiens GN=SF3A3 PE=1 SV=1
439	1	SwissProt	P62854	143	13292	7	7	3	3	3.03	40S ribosomal protein S26 OS=Homo sapiens GN=RPS26 PE=1 SV=3
441	1	SwissProt	Q13547	143	55638	9	7	4	3	0.66	Histone deacetylase 1 OS=Homo sapiens GN=HDAC1 PE=1 SV=1
441	2	SwissProt	Q92769	123	55899	8	5	5	3	0.52	Histone deacetylase 2 OS=Homo sapiens GN=HDAC2 PE=1 SV=2
443	1	SwissProt	P62979	141	18296	6	6	3	3	1.77	Ubiquitin-40S ribosomal protein S27a OS=Homo sapiens GN=RPS27A PE=1 SV=2
449	1	SwissProt	A1L0T0	140	68452	4	4	3	3	0.32	Acetolactate synthase-like protein OS=Homo sapiens GN=ILVBL PE=1 SV=2
450	1	SwissProt	Q6UN15	139	66601	3	3	3	3	0.24	Pre-mRNA 3'-end-processing factor FIP1 OS=Homo sapiens GN=FIP1L1 PE=1 SV=1
453	1	SwissProt	P25490	139	45141	5	4	4	3	0.52	Transcriptional repressor protein YY1 OS=Homo sapiens GN=YY1 PE=1 SV=2
460	1	SwissProt	Q9NWU5	137	23797	6	5	4	3	1.68	39S ribosomal protein L22, mitochondrial OS=Homo sapiens GN=MRPL22 PE=1 SV=1
463	1	SwissProt	Q8IYB8	137	88791	5	5	3	3	0.24	ATP-dependent RNA helicase SUPV3L1, mitochondrial OS=Homo sapiens GN=SUPV3L1 PE=1 SV=1
464	2	SwissProt	P61981	118	28456	3	3	3	3	0.64	14-3-3 protein gamma OS=Homo sapiens GN=YWHAG PE=1 SV=2
471	1	SwissProt	Q13813	136	285163	6	3	5	3	0.05	Spectrin alpha chain, non-erythrocytic 1 OS=Homo sapiens GN=SPTAN1 PE=1 SV=3
479	1	SwissProt	Q99714	133	27134	4	3	4	3	0.68	3-hydroxyacyl-CoA dehydrogenase type-2 OS=Homo sapiens GN=HSD17B10 PE=1 SV=3
481	1	SwissProt	Q6ZNB6	133	107713	3	3	3	3	0.14	NF-X1-type zinc finger protein NFXL1 OS=Homo sapiens GN=NFXL1 PE=1 SV=2
483	1	SwissProt	Q92917	132	52425	3	3	3	3	0.31	G patch domain and KOW motifs-containing protein OS=Homo sapiens GN=GPKOW PE=1 SV=2
490	1	SwissProt	Q01844	129	68721	5	4	4	3	0.32	RNA-binding protein EWS OS=Homo sapiens GN=EWSR1 PE=1 SV=1
491	1	SwissProt	P61019	128	23702	4	3	4	3	0.81	Ras-related protein Rab-2A OS=Homo sapiens GN=RAB2A PE=1 SV=1
493	1	SwissProt	Q9NRL2	128	180246	7	4	6	3	0.11	Bromodomain adjacent to zinc finger domain protein 1A OS=Homo sapiens GN=BAZ1A PE=1 SV=2
495	1	SwissProt	Q9Y5J1	128	62421	5	4	4	3	0.25	U3 small nucleolar RNA-associated protein 18 homolog OS=Homo sapiens GN=UTP18 PE=1 SV=3
497	1	SwissProt	P62266	128	15969	4	4	3	3	2.21	40S ribosomal protein S23 OS=Homo sapiens GN=RPS23 PE=1 SV=3
504	1	SwissProt	Q13405	126	19243	3	3	3	3	1.07	39S ribosomal protein L49, mitochondrial OS=Homo sapiens GN=MRPL49 PE=1 SV=1
507	1	SwissProt	O14602	126	16546	5	4	4	3	2.09	Eukaryotic translation initiation factor 1A, Y-chromosomal OS=Homo sapiens GN=EIF1AY PE=1 SV=4
508	1	SwissProt	P78344	126	102810	3	3	3	3	0.15	Eukaryotic translation initiation factor 4 gamma 2 OS=Homo sapiens GN=EIF4G2 PE=1 SV=1
509	1	SwissProt	P82673	125	37106	5	5	3	3	0.66	28S ribosomal protein S35, mitochondrial OS=Homo sapiens GN=MRPS35 PE=1 SV=1
520	1	SwissProt	Q96QK1	122	92447	4	4	3	3	0.17	Vacuolar protein sorting-associated protein 35 OS=Homo sapiens GN=VPS35 PE=1 SV=2
528	1	SwissProt	P82663	120	20331	3	3	3	3	0.99	28S ribosomal protein S25, mitochondrial OS=Homo sapiens GN=MRPS25 PE=1 SV=1
529	1	SwissProt	P05455	120	46979	3	3	3	3	0.35	Lupus La protein OS=Homo sapiens GN=SSB PE=1 SV=2
531	1	SwissProt	O75717	119	127371	4	3	4	3	0.12	WD repeat and HMG-box DNA-binding protein 1 OS=Homo sapiens GN=WDHD1 PE=1 SV=1
533	1	SwissProt	Q96DH6	119	35345	4	4	3	3	0.7	RNA-binding protein Musashi homolog 2 OS=Homo sapiens GN=MSI2 PE=1 SV=1
539	1	SwissProt	P36542	118	33032	4	3	4	3	0.53	ATP synthase subunit gamma, mitochondrial OS=Homo sapiens GN=ATP5C1 PE=1 SV=1
545	1	SwissProt	Q2TAY7	117	58134	5	4	4	3	0.38	WD40 repeat-containing protein SMU1 OS=Homo sapiens GN=SMU1 PE=1 SV=2
546	1	SwissProt	Q8N442	115	74737	3	3	3	3	0.21	Translation factor GUF1, mitochondrial OS=Homo sapiens GN=GUF1 PE=1 SV=1
549	1	SwissProt	Q9NSI2	115	25441	4	4	3	3	0.74	Protein FAM207A OS=Homo sapiens GN=FAM207A PE=1 SV=2
552	1	SwissProt	Q5T8P6	114	113927	4	3	4	3	0.13	RNA-binding protein 26 OS=Homo sapiens GN=RBM26 PE=1 SV=3
554	1	SwissProt	Q5JPE7	113	140435	3	3	3	3	0.11	Nodal modulator 2 OS=Homo sapiens GN=NOMO2 PE=1 SV=1
555	1	SwissProt	P22695	113	48584	4	3	4	3	0.34	Cytochrome b-c1 complex subunit 2, mitochondrial OS=Homo sapiens GN=UQCRC2 PE=1 SV=3
556	1	SwissProt	P62249	113	16549	6	5	4	3	2.09	40S ribosomal protein S16 OS=Homo sapiens GN=RPS16 PE=1 SV=2
562	1	SwissProt	Q8IWI9	111	333798	4	3	4	3	0.04	MAX gene-associated protein OS=Homo sapiens GN=MGA PE=1 SV=3
564	1	SwissProt	O75489	111	30337	3	3	3	3	0.59	NADH dehydrogenase [ubiquinone] iron-sulfur protein 3, mitochondrial OS=Homo sapiens GN=NDUFS3 PE=1 SV=1
565	1	SwissProt	P35232	111	29843	5	4	4	3	0.6	Prohibitin OS=Homo sapiens GN=PHB PE=1 SV=1
568	1	SwissProt	Q96DI7	111	39742	5	4	4	3	0.61	U5 small nuclear ribonucleoprotein 40 kDa protein OS=Homo sapiens GN=SNRNP40 PE=1 SV=1
577	1	SwissProt	Q14739	109	71057	4	3	4	3	0.22	Lamin-B receptor OS=Homo sapiens GN=LBR PE=1 SV=2
581	1	SwissProt	P13489	108	51766	3	3	3	3	0.31	Ribonuclease inhibitor OS=Homo sapiens GN=RNH1 PE=1 SV=2
582	1	SwissProt	P40938	108	41328	4	4	3	3	0.58	Replication factor C subunit 3 OS=Homo sapiens GN=RFC3 PE=1 SV=2
591	1	SwissProt	P27694	106	68723	3	3	3	3	0.23	Replication protein A 70 kDa DNA-binding subunit OS=Homo sapiens GN=RPA1 PE=1 SV=2
596	1	SwissProt	Q9UJZ1	106	38624	4	3	4	3	0.44	Stomatin-like protein 2, mitochondrial OS=Homo sapiens GN=STOML2 PE=1 SV=1
597	1	SwissProt	O95251	105	71282	3	3	3	3	0.22	Histone acetyltransferase KAT7 OS=Homo sapiens GN=KAT7 PE=1 SV=1
599	1	SwissProt	Q1ED39	105	51728	4	3	4	3	0.31	Lysine-rich nucleolar protein 1 OS=Homo sapiens GN=KNOP1 PE=1 SV=1
600	1	SwissProt	Q9Y3U8	105	12303	5	4	3	3	3.5	60S ribosomal protein L36 OS=Homo sapiens GN=RPL36 PE=1 SV=3
602	1	SwissProt	Q15758	105	57018	3	3	3	3	0.28	Neutral amino acid transporter B(0) OS=Homo sapiens GN=SLC1A5 PE=1 SV=2
605	1	SwissProt	O60884	104	46344	5	3	5	3	0.36	DnaJ homolog subfamily A member 2 OS=Homo sapiens GN=DNAJA2 PE=1 SV=1
610	1	SwissProt	Q9BU76	104	29679	3	3	3	3	0.61	Multiple myeloma tumor-associated protein 2 OS=Homo sapiens GN=MMTAG2 PE=1 SV=1
613	1	SwissProt	P55884	103	92823	4	3	3	3	0.17	Eukaryotic translation initiation factor 3 subunit B OS=Homo sapiens GN=EIF3B PE=1 SV=3
626	1	SwissProt	Q8WYA6	101	65588	3	3	3	3	0.24	Beta-catenin-like protein 1 OS=Homo sapiens GN=CTNNBL1 PE=1 SV=1
629	1	SwissProt	P33240	100	61035	3	3	3	3	0.26	Cleavage stimulation factor subunit 2 OS=Homo sapiens GN=CSTF2 PE=1 SV=1
635	1	SwissProt	Q13601	98	43866	3	3	3	3	0.38	KRR1 small subunit processome component homolog OS=Homo sapiens GN=KRR1 PE=1 SV=4
639	1	SwissProt	P49753	97	53584	5	4	4	3	0.42	Acyl-coenzyme A thioesterase 2, mitochondrial OS=Homo sapiens GN=ACOT2 PE=1 SV=6
653	1	SwissProt	Q86U86	96	194080	6	3	6	3	0.08	Protein polybromo-1 OS=Homo sapiens GN=PBRM1 PE=1 SV=1
654	1	SwissProt	P42766	96	14543	7	6	3	3	3.95	60S ribosomal protein L35 OS=Homo sapiens GN=RPL35 PE=1 SV=2
655	1	SwissProt	Q6PK04	96	33268	4	4	3	3	0.76	Coiled-coil domain-containing protein 137 OS=Homo sapiens GN=CCDC137 PE=1 SV=1
657	1	SwissProt	Q15084	95	48490	3	3	3	3	0.34	Protein disulfide-isomerase A6 OS=Homo sapiens GN=PDIA6 PE=1 SV=1
661	1	SwissProt	Q13523	95	117258	3	3	3	3	0.13	Serine/threonine-protein kinase PRP4 homolog OS=Homo sapiens GN=PRPF4B PE=1 SV=3
666	1	SwissProt	Q9BYN8	94	24254	4	4	3	3	0.78	28S ribosomal protein S26, mitochondrial OS=Homo sapiens GN=MRPS26 PE=1 SV=1
671	1	SwissProt	P09884	93	167575	3	3	3	3	0.09	DNA polymerase alpha catalytic subunit OS=Homo sapiens GN=POLA1 PE=1 SV=2
672	1	SwissProt	P55209	93	45631	5	3	3	3	0.36	Nucleosome assembly protein 1-like 1 OS=Homo sapiens GN=NAP1L1 PE=1 SV=1
685	1	SwissProt	Q9NS69	90	15512	3	3	3	3	1.46	Mitochondrial import receptor subunit TOM22 homolog OS=Homo sapiens GN=TOMM22 PE=1 SV=3
690	1	SwissProt	O14828	90	38661	3	3	3	3	0.44	Secretory carrier-associated membrane protein 3 OS=Homo sapiens GN=SCAMP3 PE=1 SV=3
693	1	SwissProt	Q92615	90	80902	3	3	3	3	0.19	La-related protein 4B OS=Homo sapiens GN=LARP4B PE=1 SV=3
709	1	SwissProt	Q9GZS3	88	33731	3	3	3	3	0.52	WD repeat-containing protein 61 OS=Homo sapiens GN=WDR61 PE=1 SV=1
712	1	SwissProt	Q9ULV4	88	53899	3	3	3	3	0.3	Coronin-1C OS=Homo sapiens GN=CORO1C PE=1 SV=1
724	1	SwissProt	P09622	87	54713	3	3	3	3	0.3	Dihydrolipoyl dehydrogenase, mitochondrial OS=Homo sapiens GN=DLD PE=1 SV=2
725	1	SwissProt	Q7L2J0	87	74937	4	3	4	3	0.21	7SK snRNA methylphosphate capping enzyme OS=Homo sapiens GN=MEPCE PE=1 SV=1
727	1	SwissProt	P51571	86	19158	4	4	3	3	1.07	Translocon-associated protein subunit delta OS=Homo sapiens GN=SSR4 PE=1 SV=1
729	1	SwissProt	O43175	86	57356	3	3	3	3	0.28	D-3-phosphoglycerate dehydrogenase OS=Homo sapiens GN=PHGDH PE=1 SV=4
731	1	SwissProt	Q99575	85	116346	5	5	3	3	0.13	Ribonucleases P/MRP protein subunit POP1 OS=Homo sapiens GN=POP1 PE=1 SV=2
734	1	SwissProt	Q9Y3B7	85	20727	5	3	4	3	0.97	39S ribosomal protein L11, mitochondrial OS=Homo sapiens GN=MRPL11 PE=1 SV=1
738	1	SwissProt	P38935	84	109994	4	3	4	3	0.14	DNA-binding protein SMUBP-2 OS=Homo sapiens GN=IGHMBP2 PE=1 SV=3
740	1	SwissProt	A4D1E9	84	43191	3	3	3	3	0.39	GTP-binding protein 10 OS=Homo sapiens GN=GTPBP10 PE=1 SV=1
742	1	SwissProt	Q6NXT2	84	15318	8	4	4	3	1.49	Histone H3.3C OS=Homo sapiens GN=H3F3C PE=1 SV=3
748	1	SwissProt	Q53F19	83	70663	3	3	3	3	0.22	Nuclear cap-binding protein subunit 3 OS=Homo sapiens GN=NCBP3 PE=1 SV=2
756	1	SwissProt	P53985	82	54593	5	4	3	3	0.3	Monocarboxylate transporter 1 OS=Homo sapiens GN=SLC16A1 PE=1 SV=3
757	1	SwissProt	P39656	82	50940	4	3	4	3	0.32	Dolichyl-diphosphooligosaccharide--protein glycosyltransferase 48 kDa subunit OS=Homo sapiens GN=DDOST PE=1 SV=4
758	1	SwissProt	P78346	82	29702	3	3	3	3	0.61	Ribonuclease P protein subunit p30 OS=Homo sapiens GN=RPP30 PE=1 SV=1
759	1	SwissProt	Q02978	82	34211	3	3	3	3	0.51	Mitochondrial 2-oxoglutarate/malate carrier protein OS=Homo sapiens GN=SLC25A11 PE=1 SV=3
763	1	SwissProt	A5YKK6	82	269106	3	3	3	3	0.05	CCR4-NOT transcription complex subunit 1 OS=Homo sapiens GN=CNOT1 PE=1 SV=2
766	1	SwissProt	P20719	81	29498	3	3	3	3	0.61	Homeobox protein Hox-A5 OS=Homo sapiens GN=HOXA5 PE=1 SV=2
778	1	SwissProt	Q92974	79	112386	4	3	4	3	0.13	Rho guanine nucleotide exchange factor 2 OS=Homo sapiens GN=ARHGEF2 PE=1 SV=4
781	1	SwissProt	Q92621	79	230171	3	3	3	3	0.06	Nuclear pore complex protein Nup205 OS=Homo sapiens GN=NUP205 PE=1 SV=3
785	1	SwissProt	Q14165	78	32385	3	3	3	3	0.54	Malectin OS=Homo sapiens GN=MLEC PE=1 SV=1
788	1	SwissProt	P62280	78	18590	7	4	6	3	1.13	40S ribosomal protein S11 OS=Homo sapiens GN=RPS11 PE=1 SV=3
807	2	SwissProt	Q9NVN8	62	66216	3	3	3	3	0.24	Guanine nucleotide-binding protein-like 3-like protein OS=Homo sapiens GN=GNL3L PE=1 SV=1
816	1	SwissProt	Q5VYK3	75	205985	5	3	5	3	0.07	Proteasome-associated protein ECM29 homolog OS=Homo sapiens GN=ECM29 PE=1 SV=2
817	1	SwissProt	O75131	75	60947	4	3	4	3	0.26	Copine-3 OS=Homo sapiens GN=CPNE3 PE=1 SV=1
820	1	SwissProt	P31689	75	45581	5	4	4	3	0.36	DnaJ homolog subfamily A member 1 OS=Homo sapiens GN=DNAJA1 PE=1 SV=2
827	1	SwissProt	Q15363	74	22860	4	4	3	3	1.27	Transmembrane emp24 domain-containing protein 2 OS=Homo sapiens GN=TMED2 PE=1 SV=1
844	1	SwissProt	P84095	72	21751	3	3	3	3	0.91	Rho-related GTP-binding protein RhoG OS=Homo sapiens GN=RHOG PE=1 SV=1
849	1	SwissProt	Q9NZB2	71	123008	3	3	3	3	0.12	Constitutive coactivator of PPAR-gamma-like protein 1 OS=Homo sapiens GN=FAM120A PE=1 SV=2
853	1	SwissProt	Q8N567	70	31141	3	3	3	3	0.57	Zinc finger CCHC domain-containing protein 9 OS=Homo sapiens GN=ZCCHC9 PE=1 SV=2
864	1	SwissProt	P46779	69	15795	7	3	5	3	1.43	60S ribosomal protein L28 OS=Homo sapiens GN=RPL28 PE=1 SV=3
869	1	SwissProt	O75694	69	156697	3	3	3	3	0.09	Nuclear pore complex protein Nup155 OS=Homo sapiens GN=NUP155 PE=1 SV=1
876	1	SwissProt	Q9HCS7	69	100745	3	3	3	3	0.15	Pre-mRNA-splicing factor SYF1 OS=Homo sapiens GN=XAB2 PE=1 SV=2
879	1	SwissProt	O43242	68	61054	4	3	4	3	0.26	26S proteasome non-ATPase regulatory subunit 3 OS=Homo sapiens GN=PSMD3 PE=1 SV=2
880	1	SwissProt	Q15291	68	59800	3	3	3	3	0.27	Retinoblastoma-binding protein 5 OS=Homo sapiens GN=RBBP5 PE=1 SV=2
888	1	SwissProt	P46977	68	81104	4	3	4	3	0.19	Dolichyl-diphosphooligosaccharide--protein glycosyltransferase subunit STT3A OS=Homo sapiens GN=STT3A PE=1 SV=2
892	2	SwissProt	Q9P2D1	49	337542	6	3	6	3	0.04	Chromodomain-helicase-DNA-binding protein 7 OS=Homo sapiens GN=CHD7 PE=1 SV=3
893	1	SwissProt	Q92576	67	231563	4	3	4	3	0.06	PHD finger protein 3 OS=Homo sapiens GN=PHF3 PE=1 SV=3
897	1	SwissProt	Q12996	67	83325	3	3	3	3	0.19	Cleavage stimulation factor subunit 3 OS=Homo sapiens GN=CSTF3 PE=1 SV=1
899	1	SwissProt	Q86VM9	67	106544	4	3	4	3	0.14	Zinc finger CCCH domain-containing protein 18 OS=Homo sapiens GN=ZC3H18 PE=1 SV=2
905	1	SwissProt	Q13123	66	65676	5	3	5	3	0.24	Protein Red OS=Homo sapiens GN=IK PE=1 SV=3
908	1	SwissProt	Q9BTD8	66	50496	4	3	4	3	0.32	RNA-binding protein 42 OS=Homo sapiens GN=RBM42 PE=1 SV=1
922	1	SwissProt	P55081	64	51927	4	3	4	3	0.31	Microfibrillar-associated protein 1 OS=Homo sapiens GN=MFAP1 PE=1 SV=2
923	1	SwissProt	Q8TAD8	64	45807	3	3	3	3	0.36	Smad nuclear-interacting protein 1 OS=Homo sapiens GN=SNIP1 PE=1 SV=1
924	1	SwissProt	Q9NVI1	64	150769	3	3	3	3	0.1	Fanconi anemia group I protein OS=Homo sapiens GN=FANCI PE=1 SV=4
926	1	SwissProt	O75592	64	517856	6	3	6	3	0.03	E3 ubiquitin-protein ligase MYCBP2 OS=Homo sapiens GN=MYCBP2 PE=1 SV=3
928	1	SwissProt	P17480	64	89692	4	3	3	3	0.17	Nucleolar transcription factor 1 OS=Homo sapiens GN=UBTF PE=1 SV=1
935	1	SwissProt	Q9Y5Q8	63	59989	3	3	3	3	0.27	General transcription factor 3C polypeptide 5 OS=Homo sapiens GN=GTF3C5 PE=1 SV=2
980	1	SwissProt	Q13112	59	61910	3	3	3	3	0.26	Chromatin assembly factor 1 subunit B OS=Homo sapiens GN=CHAF1B PE=1 SV=1
990	1	SwissProt	Q9NUL7	59	59773	3	3	3	3	0.27	Probable ATP-dependent RNA helicase DDX28 OS=Homo sapiens GN=DDX28 PE=1 SV=2
1001	1	SwissProt	Q9BSD7	58	20928	3	3	3	3	0.95	Cancer-related nucleoside-triphosphatase OS=Homo sapiens GN=NTPCR PE=1 SV=1
1002	1	SwissProt	Q9GZZ1	58	19614	3	3	3	3	1.04	N-alpha-acetyltransferase 50 OS=Homo sapiens GN=NAA50 PE=1 SV=1
1008	1	SwissProt	Q05048	57	49125	4	4	3	3	0.33	Cleavage stimulation factor subunit 1 OS=Homo sapiens GN=CSTF1 PE=1 SV=1
1009	1	SwissProt	Q969Q0	57	12746	3	3	3	3	1.97	60S ribosomal protein L36a-like OS=Homo sapiens GN=RPL36AL PE=1 SV=3
1022	1	SwissProt	P18085	56	20612	3	3	3	3	0.97	ADP-ribosylation factor 4 OS=Homo sapiens GN=ARF4 PE=1 SV=3
1026	1	SwissProt	Q92973	56	103771	3	3	3	3	0.15	Transportin-1 OS=Homo sapiens GN=TNPO1 PE=1 SV=2
1030	1	SwissProt	O43172	56	59097	3	3	3	3	0.27	U4/U6 small nuclear ribonucleoprotein Prp4 OS=Homo sapiens GN=PRPF4 PE=1 SV=2
1041	1	SwissProt	O60716	55	108674	4	3	4	3	0.14	Catenin delta-1 OS=Homo sapiens GN=CTNND1 PE=1 SV=1
1043	1	SwissProt	Q8IVS2	55	43390	4	4	3	3	0.54	Malonyl-CoA-acyl carrier protein transacylase, mitochondrial OS=Homo sapiens GN=MCAT PE=1 SV=2
1055	1	SwissProt	Q15398	54	95740	4	3	4	3	0.16	Disks large-associated protein 5 OS=Homo sapiens GN=DLGAP5 PE=1 SV=2
1162	1	SwissProt	Q00403	48	35324	3	3	3	3	0.49	Transcription initiation factor IIB OS=Homo sapiens GN=GTF2B PE=1 SV=1
1168	1	SwissProt	Q9HDC9	47	46622	3	3	3	3	0.35	Adipocyte plasma membrane-associated protein OS=Homo sapiens GN=APMAP PE=1 SV=2
1206	1	SwissProt	P18583	45	264063	3	3	3	3	0.06	Protein SON OS=Homo sapiens GN=SON PE=1 SV=4
1211	1	SwissProt	Q6PJT7	44	83793	4	3	4	3	0.18	Zinc finger CCCH domain-containing protein 14 OS=Homo sapiens GN=ZC3H14 PE=1 SV=1
1212	1	SwissProt	P46199	44	81837	3	3	3	3	0.19	Translation initiation factor IF-2, mitochondrial OS=Homo sapiens GN=MTIF2 PE=1 SV=2
1217	1	SwissProt	Q8IZL8	44	120879	4	3	4	3	0.12	Proline-, glutamic acid- and leucine-rich protein 1 OS=Homo sapiens GN=PELP1 PE=1 SV=2
1227	1	SwissProt	Q9NQC3	43	130250	4	3	3	3	0.12	Reticulon-4 OS=Homo sapiens GN=RTN4 PE=1 SV=2
1267	1	SwissProt	Q9UPY3	41	221279	5	3	5	3	0.07	Endoribonuclease Dicer OS=Homo sapiens GN=DICER1 PE=1 SV=3
1295	1	SwissProt	Q8IX12	39	133423	3	3	3	3	0.11	Cell division cycle and apoptosis regulator protein 1 OS=Homo sapiens GN=CCAR1 PE=1 SV=2
1394	1	SwissProt	Q9H3N1	34	32170	6	3	5	3	0.55	Thioredoxin-related transmembrane protein 1 OS=Homo sapiens GN=TMX1 PE=1 SV=1
33	3	SwissProt	A6NHL2	189	50675	3	3	2	2	0.32	Tubulin alpha chain-like 3 OS=Homo sapiens GN=TUBAL3 PE=1 SV=2
80	2	SwissProt	Q03252	47	70020	3	2	3	2	0.14	Lamin-B2 OS=Homo sapiens GN=LMNB2 PE=1 SV=4
80	3	SwissProt	P02545	43	74380	2	2	2	2	0.14	Prelamin-A/C OS=Homo sapiens GN=LMNA PE=1 SV=1
149	2	SwissProt	Q9P0M6	95	40261	4	3	3	2	0.26	Core histone macro-H2A.2 OS=Homo sapiens GN=H2AFY2 PE=1 SV=3
165	2	SwissProt	P83916	276	21519	6	6	2	2	1.38	Chromobox protein homolog 1 OS=Homo sapiens GN=CBX1 PE=1 SV=1
174	2	SwissProt	Q9Y277	91	30981	4	4	2	2	0.35	Voltage-dependent anion-selective channel protein 3 OS=Homo sapiens GN=VDAC3 PE=1 SV=1
186	2	SwissProt	Q06787	61	71473	4	2	4	2	0.14	Synaptic functional regulator FMR1 OS=Homo sapiens GN=FMR1 PE=1 SV=1
196	6	SwissProt	P20340	78	23692	3	2	3	2	0.49	Ras-related protein Rab-6A OS=Homo sapiens GN=RAB6A PE=1 SV=3
243	1	SwissProt	P62306	221	9776	4	4	2	2	5.6	Small nuclear ribonucleoprotein F OS=Homo sapiens GN=SNRPF PE=1 SV=1
294	2	SwissProt	O95758	34	59937	2	2	2	2	0.17	Polypyrimidine tract-binding protein 3 OS=Homo sapiens GN=PTBP3 PE=1 SV=2
326	1	SwissProt	Q9Y3E5	184	19466	4	3	3	2	1.06	Peptidyl-tRNA hydrolase 2, mitochondrial OS=Homo sapiens GN=PTRH2 PE=1 SV=1
328	1	SwissProt	P05783	182	48029	6	4	3	2	0.48	Keratin, type I cytoskeletal 18 OS=Homo sapiens GN=KRT18 PE=1 SV=2
337	1	SwissProt	Q9UBU9	178	70652	5	3	4	2	0.22	Nuclear RNA export factor 1 OS=Homo sapiens GN=NXF1 PE=1 SV=1
354	1	SwissProt	Q96MU7	170	84934	6	3	5	2	0.18	YTH domain-containing protein 1 OS=Homo sapiens GN=YTHDC1 PE=1 SV=3
357	1	SwissProt	O43707	169	105245	4	2	4	2	0.09	Alpha-actinin-4 OS=Homo sapiens GN=ACTN4 PE=1 SV=2
380	1	SwissProt	P08579	159	25470	4	4	2	2	0.45	U2 small nuclear ribonucleoprotein B'' OS=Homo sapiens GN=SNRPB2 PE=1 SV=1
389	1	SwissProt	P82664	157	23099	4	3	3	2	0.5	28S ribosomal protein S10, mitochondrial OS=Homo sapiens GN=MRPS10 PE=1 SV=2
394	1	SwissProt	Q9Y3B9	156	31636	4	3	3	2	0.56	RRP15-like protein OS=Homo sapiens GN=RRP15 PE=1 SV=2
402	1	SwissProt	P50579	153	53713	3	3	2	2	0.3	Methionine aminopeptidase 2 OS=Homo sapiens GN=METAP2 PE=1 SV=1
412	1	SwissProt	P82921	151	10906	4	4	2	2	4.47	28S ribosomal protein S21, mitochondrial OS=Homo sapiens GN=MRPS21 PE=1 SV=2
418	1	SwissProt	P46063	149	74436	6	3	5	2	0.21	ATP-dependent DNA helicase Q1 OS=Homo sapiens GN=RECQL PE=1 SV=3
447	1	SwissProt	Q9Y224	140	28165	3	3	2	2	0.65	UPF0568 protein C14orf166 OS=Homo sapiens GN=C14orf166 PE=1 SV=1
456	1	SwissProt	Q15427	138	44414	2	2	2	2	0.24	Splicing factor 3B subunit 4 OS=Homo sapiens GN=SF3B4 PE=1 SV=1
457	1	SwissProt	O43684	138	37587	7	5	3	2	0.46	Mitotic checkpoint protein BUB3 OS=Homo sapiens GN=BUB3 PE=1 SV=1
458	1	SwissProt	Q9BTT0	138	30902	4	3	2	2	0.36	Acidic leucine-rich nuclear phosphoprotein 32 family member E OS=Homo sapiens GN=ANP32E PE=1 SV=1
464	3	SwissProt	P27348	101	28032	3	2	3	2	0.4	14-3-3 protein theta OS=Homo sapiens GN=YWHAQ PE=1 SV=1
464	4	SwissProt	P63104	86	27899	3	2	3	2	0.4	14-3-3 protein zeta/delta OS=Homo sapiens GN=YWHAZ PE=1 SV=1
464	5	SwissProt	Q04917	79	28372	2	2	2	2	0.39	14-3-3 protein eta OS=Homo sapiens GN=YWHAH PE=1 SV=4
465	1	SwissProt	P30084	137	31823	3	3	2	2	0.56	Enoyl-CoA hydratase, mitochondrial OS=Homo sapiens GN=ECHS1 PE=1 SV=4
473	1	SwissProt	O43167	134	79373	3	3	2	2	0.13	Zinc finger and BTB domain-containing protein 24 OS=Homo sapiens GN=ZBTB24 PE=1 SV=2
477	1	SwissProt	Q9Y4W6	133	88984	3	2	3	2	0.11	AFG3-like protein 2 OS=Homo sapiens GN=AFG3L2 PE=1 SV=2
487	1	SwissProt	P49755	130	25131	2	2	2	2	0.45	Transmembrane emp24 domain-containing protein 10 OS=Homo sapiens GN=TMED10 PE=1 SV=2
488	1	SwissProt	P52948	130	198597	3	3	2	2	0.07	Nuclear pore complex protein Nup98-Nup96 OS=Homo sapiens GN=NUP98 PE=1 SV=4
494	1	SwissProt	P55060	128	111145	5	2	4	2	0.09	Exportin-2 OS=Homo sapiens GN=CSE1L PE=1 SV=3
503	1	SwissProt	P34897	126	56414	3	2	3	2	0.18	Serine hydroxymethyltransferase, mitochondrial OS=Homo sapiens GN=SHMT2 PE=1 SV=3
510	1	SwissProt	Q9HAF1	125	21622	3	2	2	2	0.54	Chromatin modification-related protein MEAF6 OS=Homo sapiens GN=MEAF6 PE=1 SV=1
513	1	SwissProt	P14406	124	9390	3	3	2	2	1.65	Cytochrome c oxidase subunit 7A2, mitochondrial OS=Homo sapiens GN=COX7A2 PE=1 SV=1
517	1	SwissProt	Q8WUA4	123	101699	5	3	4	2	0.15	General transcription factor 3C polypeptide 2 OS=Homo sapiens GN=GTF3C2 PE=1 SV=2
518	1	SwissProt	Q13409	122	71811	2	2	2	2	0.14	Cytoplasmic dynein 1 intermediate chain 2 OS=Homo sapiens GN=DYNC1I2 PE=1 SV=3
519	1	SwissProt	Q16643	122	71842	3	2	3	2	0.14	Drebrin OS=Homo sapiens GN=DBN1 PE=1 SV=4
524	1	SwissProt	Q6P1L8	121	16165	2	2	2	2	0.78	39S ribosomal protein L14, mitochondrial OS=Homo sapiens GN=MRPL14 PE=1 SV=1
534	1	SwissProt	O60783	119	15243	3	3	2	2	0.84	28S ribosomal protein S14, mitochondrial OS=Homo sapiens GN=MRPS14 PE=1 SV=1
540	1	SwissProt	P62899	118	14454	5	3	4	2	1.63	60S ribosomal protein L31 OS=Homo sapiens GN=RPL31 PE=1 SV=1
541	1	SwissProt	Q14257	117	36911	2	2	2	2	0.29	Reticulocalbin-2 OS=Homo sapiens GN=RCN2 PE=1 SV=1
547	1	SwissProt	Q9Y314	115	33664	5	3	4	2	0.32	Nitric oxide synthase-interacting protein OS=Homo sapiens GN=NOSIP PE=1 SV=1
552	2	SwissProt	Q9P2N5	89	119101	3	2	3	2	0.08	RNA-binding protein 27 OS=Homo sapiens GN=RBM27 PE=1 SV=2
558	1	SwissProt	P46940	112	189761	4	2	4	2	0.05	Ras GTPase-activating-like protein IQGAP1 OS=Homo sapiens GN=IQGAP1 PE=1 SV=1
567	1	SwissProt	Q86WX3	111	15538	4	2	4	2	0.82	Active regulator of SIRT1 OS=Homo sapiens GN=RPS19BP1 PE=1 SV=1
569	1	SwissProt	Q9UBS4	110	40774	4	2	4	2	0.26	DnaJ homolog subfamily B member 11 OS=Homo sapiens GN=DNAJB11 PE=1 SV=1
570	1	SwissProt	Q9ULX3	110	47045	3	2	3	2	0.22	RNA-binding protein NOB1 OS=Homo sapiens GN=NOB1 PE=1 SV=1
571	1	SwissProt	O75396	110	24806	4	2	4	2	0.46	Vesicle-trafficking protein SEC22b OS=Homo sapiens GN=SEC22B PE=1 SV=4
572	1	SwissProt	P43897	110	35710	3	2	2	2	0.3	Elongation factor Ts, mitochondrial OS=Homo sapiens GN=TSFM PE=1 SV=2
573	1	SwissProt	P51648	110	55269	3	3	2	2	0.29	Fatty aldehyde dehydrogenase OS=Homo sapiens GN=ALDH3A2 PE=1 SV=1
574	1	SwissProt	Q9Y3C1	110	21232	5	4	3	2	1.42	Nucleolar protein 16 OS=Homo sapiens GN=NOP16 PE=1 SV=2
575	1	SwissProt	P00387	109	34441	3	3	2	2	0.51	NADH-cytochrome b5 reductase 3 OS=Homo sapiens GN=CYB5R3 PE=1 SV=3
576	1	SwissProt	O15173	109	23861	3	2	2	2	0.48	Membrane-associated progesterone receptor component 2 OS=Homo sapiens GN=PGRMC2 PE=1 SV=1
578	1	SwissProt	P51610	109	210598	2	2	2	2	0.05	Host cell factor 1 OS=Homo sapiens GN=HCFC1 PE=1 SV=2
579	1	SwissProt	Q00059	109	29306	6	4	4	2	0.9	Transcription factor A, mitochondrial OS=Homo sapiens GN=TFAM PE=1 SV=1
589	1	SwissProt	Q9NWT1	107	44506	2	2	2	2	0.24	p21-activated protein kinase-interacting protein 1 OS=Homo sapiens GN=PAK1IP1 PE=1 SV=2
592	1	SwissProt	P61604	106	10925	2	2	2	2	1.34	10 kDa heat shock protein, mitochondrial OS=Homo sapiens GN=HSPE1 PE=1 SV=2
593	1	SwissProt	Q9BW92	106	81841	2	2	2	2	0.12	Threonine--tRNA ligase, mitochondrial OS=Homo sapiens GN=TARS2 PE=1 SV=1
594	1	SwissProt	Q9H3P7	106	60841	2	2	2	2	0.17	Golgi resident protein GCP60 OS=Homo sapiens GN=ACBD3 PE=1 SV=4
595	1	SwissProt	Q9NQZ2	106	54639	2	2	2	2	0.19	Something about silencing protein 10 OS=Homo sapiens GN=UTP3 PE=1 SV=1
608	1	SwissProt	P98175	104	103811	2	2	2	2	0.1	RNA-binding protein 10 OS=Homo sapiens GN=RBM10 PE=1 SV=3
612	1	SwissProt	Q9H7B2	103	35731	2	2	2	2	0.3	Ribosome production factor 2 homolog OS=Homo sapiens GN=RPF2 PE=1 SV=2
614	1	SwissProt	O43447	103	19481	3	2	3	2	0.61	Peptidyl-prolyl cis-trans isomerase H OS=Homo sapiens GN=PPIH PE=1 SV=1
615	1	SwissProt	Q92620	103	141270	2	2	2	2	0.07	Pre-mRNA-splicing factor ATP-dependent RNA helicase PRP16 OS=Homo sapiens GN=DHX38 PE=1 SV=2
616	1	SwissProt	Q6EEV6	103	10735	5	3	2	2	2.62	Small ubiquitin-related modifier 4 OS=Homo sapiens GN=SUMO4 PE=1 SV=2
621	1	SwissProt	P61513	102	10497	2	2	2	2	1.4	60S ribosomal protein L37a OS=Homo sapiens GN=RPL37A PE=1 SV=2
622	1	SwissProt	Q9UFC0	101	72071	3	2	3	2	0.14	Leucine-rich repeat and WD repeat-containing protein 1 OS=Homo sapiens GN=LRWD1 PE=1 SV=2
624	1	SwissProt	P49792	101	362365	3	2	3	2	0.03	E3 SUMO-protein ligase RanBP2 OS=Homo sapiens GN=RANBP2 PE=1 SV=2
628	1	SwissProt	P58107	100	557674	2	2	2	2	0.02	Epiplakin OS=Homo sapiens GN=EPPK1 PE=1 SV=2
629	2	SwissProt	Q9H0L4	54	64624	2	2	2	2	0.16	Cleavage stimulation factor subunit 2 tau variant OS=Homo sapiens GN=CSTF2T PE=1 SV=1
631	1	SwissProt	Q96G46	100	73688	3	3	2	2	0.14	tRNA-dihydrouridine(47) synthase [NAD(P)(+)]-like OS=Homo sapiens GN=DUS3L PE=1 SV=2
633	1	SwissProt	Q9Y2Q9	99	21001	2	2	2	2	0.56	28S ribosomal protein S28, mitochondrial OS=Homo sapiens GN=MRPS28 PE=1 SV=1
636	1	SwissProt	P53597	98	36626	5	4	3	2	0.67	Succinate--CoA ligase [ADP/GDP-forming] subunit alpha, mitochondrial OS=Homo sapiens GN=SUCLG1 PE=1 SV=4
637	1	SwissProt	P55735	98	36031	3	3	2	2	0.3	Protein SEC13 homolog OS=Homo sapiens GN=SEC13 PE=1 SV=3
638	1	SwissProt	Q9H9J2	98	37854	2	2	2	2	0.28	39S ribosomal protein L44, mitochondrial OS=Homo sapiens GN=MRPL44 PE=1 SV=1
640	1	SwissProt	Q9H9B4	97	35881	3	2	3	2	0.3	Sideroflexin-1 OS=Homo sapiens GN=SFXN1 PE=1 SV=4
641	1	SwissProt	Q86WJ1	97	101491	4	2	4	2	0.1	Chromodomain-helicase-DNA-binding protein 1-like OS=Homo sapiens GN=CHD1L PE=1 SV=2
644	1	SwissProt	Q8WVV9	97	60900	2	2	2	2	0.17	Heterogeneous nuclear ribonucleoprotein L-like OS=Homo sapiens GN=HNRNPLL PE=1 SV=1
646	1	SwissProt	P08865	97	32947	2	2	2	2	0.33	40S ribosomal protein SA OS=Homo sapiens GN=RPSA PE=1 SV=4
651	1	SwissProt	Q96DT7	96	95975	2	2	2	2	0.1	Zinc finger and BTB domain-containing protein 10 OS=Homo sapiens GN=ZBTB10 PE=1 SV=2
658	1	SwissProt	Q9NY93	95	62007	3	3	2	2	0.16	Probable ATP-dependent RNA helicase DDX56 OS=Homo sapiens GN=DDX56 PE=1 SV=1
662	1	SwissProt	P43307	95	32215	3	2	3	2	0.34	Translocon-associated protein subunit alpha OS=Homo sapiens GN=SSR1 PE=1 SV=3
664	1	SwissProt	O60610	94	141942	3	2	3	2	0.07	Protein diaphanous homolog 1 OS=Homo sapiens GN=DIAPH1 PE=1 SV=2
665	1	SwissProt	P52434	94	17189	2	2	2	2	0.72	DNA-directed RNA polymerases I, II, and III subunit RPABC3 OS=Homo sapiens GN=POLR2H PE=1 SV=4
669	1	SwissProt	P57678	94	121728	3	2	3	2	0.08	Gem-associated protein 4 OS=Homo sapiens GN=GEMIN4 PE=1 SV=2
670	1	SwissProt	Q96JJ7	93	52181	2	2	2	2	0.2	Protein disulfide-isomerase TMX3 OS=Homo sapiens GN=TMX3 PE=1 SV=2
673	1	SwissProt	Q96EB6	93	82713	3	2	3	2	0.12	NAD-dependent protein deacetylase sirtuin-1 OS=Homo sapiens GN=SIRT1 PE=1 SV=2
674	1	SwissProt	P54136	93	76129	3	2	3	2	0.13	Arginine--tRNA ligase, cytoplasmic OS=Homo sapiens GN=RARS PE=1 SV=2
675	1	SwissProt	Q8TC12	92	35763	3	3	2	2	0.3	Retinol dehydrogenase 11 OS=Homo sapiens GN=RDH11 PE=1 SV=2
677	1	SwissProt	Q53GQ0	92	34416	2	2	2	2	0.31	Very-long-chain 3-oxoacyl-CoA reductase OS=Homo sapiens GN=HSD17B12 PE=1 SV=2
682	1	SwissProt	Q6P2E9	91	152992	4	2	4	2	0.06	Enhancer of mRNA-decapping protein 4 OS=Homo sapiens GN=EDC4 PE=1 SV=1
683	1	SwissProt	O96019	91	47944	3	2	3	2	0.22	Actin-like protein 6A OS=Homo sapiens GN=ACTL6A PE=1 SV=1
684	1	SwissProt	Q9BYD3	91	34954	2	2	2	2	0.31	39S ribosomal protein L4, mitochondrial OS=Homo sapiens GN=MRPL4 PE=1 SV=1
686	1	SwissProt	Q86Y56	90	94774	3	2	3	2	0.1	Dynein assembly factor 5, axonemal OS=Homo sapiens GN=DNAAF5 PE=1 SV=4
688	1	SwissProt	Q9UL25	90	24731	2	2	2	2	0.46	Ras-related protein Rab-21 OS=Homo sapiens GN=RAB21 PE=1 SV=3
694	1	SwissProt	O60841	90	139198	2	2	2	2	0.07	Eukaryotic translation initiation factor 5B OS=Homo sapiens GN=EIF5B PE=1 SV=4
698	1	SwissProt	Q9Y291	89	12621	3	3	2	2	1.08	28S ribosomal protein S33, mitochondrial OS=Homo sapiens GN=MRPS33 PE=1 SV=1
703	1	SwissProt	Q3MHD2	89	21972	2	2	2	2	0.53	Protein LSM12 homolog OS=Homo sapiens GN=LSM12 PE=1 SV=2
705	1	SwissProt	Q9H444	89	24935	2	2	2	2	0.46	Charged multivesicular body protein 4b OS=Homo sapiens GN=CHMP4B PE=1 SV=1
706	1	SwissProt	Q8IXI1	89	69101	2	2	2	2	0.15	Mitochondrial Rho GTPase 2 OS=Homo sapiens GN=RHOT2 PE=1 SV=2
710	1	SwissProt	Q9BTC8	88	68202	4	3	3	2	0.23	Metastasis-associated protein MTA3 OS=Homo sapiens GN=MTA3 PE=1 SV=2
711	1	SwissProt	O60563	88	81034	2	2	2	2	0.12	Cyclin-T1 OS=Homo sapiens GN=CCNT1 PE=1 SV=1
713	1	SwissProt	Q86TG7	88	80692	2	2	2	2	0.12	Retrotransposon-derived protein PEG10 OS=Homo sapiens GN=PEG10 PE=1 SV=2
715	1	SwissProt	Q9UGY1	88	24648	2	2	2	2	0.46	Nucleolar protein 12 OS=Homo sapiens GN=NOL12 PE=1 SV=1
719	1	SwissProt	Q7L2Z9	87	30633	2	2	2	2	0.36	Centromere protein Q OS=Homo sapiens GN=CENPQ PE=1 SV=1
720	1	SwissProt	Q96J01	87	39431	3	3	2	2	0.27	THO complex subunit 3 OS=Homo sapiens GN=THOC3 PE=1 SV=1
721	1	SwissProt	P06733	87	47481	2	2	2	2	0.22	Alpha-enolase OS=Homo sapiens GN=ENO1 PE=1 SV=2
728	1	SwissProt	O43169	86	16436	3	2	2	2	0.76	Cytochrome b5 type B OS=Homo sapiens GN=CYB5B PE=1 SV=2
730	1	SwissProt	Q13724	85	92032	3	2	3	2	0.11	Mannosyl-oligosaccharide glucosidase OS=Homo sapiens GN=MOGS PE=1 SV=5
732	1	SwissProt	Q9H0W5	85	59453	2	2	2	2	0.17	Coiled-coil domain-containing protein 8 OS=Homo sapiens GN=CCDC8 PE=1 SV=2
733	1	SwissProt	Q13561	85	44318	2	2	2	2	0.24	Dynactin subunit 2 OS=Homo sapiens GN=DCTN2 PE=1 SV=4
735	1	SwissProt	Q8NHQ9	84	69073	3	2	3	2	0.15	ATP-dependent RNA helicase DDX55 OS=Homo sapiens GN=DDX55 PE=1 SV=3
739	1	SwissProt	Q96EU6	84	29862	3	2	3	2	0.37	Ribosomal RNA processing protein 36 homolog OS=Homo sapiens GN=RRP36 PE=1 SV=1
741	1	SwissProt	Q9H0D6	84	109426	2	2	2	2	0.09	5'-3' exoribonuclease 2 OS=Homo sapiens GN=XRN2 PE=1 SV=1
745	1	SwissProt	Q96I25	84	45162	2	2	2	2	0.23	Splicing factor 45 OS=Homo sapiens GN=RBM17 PE=1 SV=1
751	1	SwissProt	Q96A26	83	17559	2	2	2	2	0.7	Protein FAM162A OS=Homo sapiens GN=FAM162A PE=1 SV=2
752	1	SwissProt	P61011	83	55953	4	3	3	2	0.29	Signal recognition particle 54 kDa protein OS=Homo sapiens GN=SRP54 PE=1 SV=1
754	1	SwissProt	Q53HL2	82	31418	4	2	4	2	0.35	Borealin OS=Homo sapiens GN=CDCA8 PE=1 SV=2
760	1	SwissProt	P30519	82	36181	2	2	2	2	0.3	Heme oxygenase 2 OS=Homo sapiens GN=HMOX2 PE=1 SV=2
761	1	SwissProt	O75934	82	26229	5	2	5	2	0.43	Pre-mRNA-splicing factor SPF27 OS=Homo sapiens GN=BCAS2 PE=1 SV=1
767	1	SwissProt	Q02543	81	21034	8	2	6	2	0.56	60S ribosomal protein L18a OS=Homo sapiens GN=RPL18A PE=1 SV=2
768	1	SwissProt	Q96EY1	81	53083	4	3	3	2	0.19	DnaJ homolog subfamily A member 3, mitochondrial OS=Homo sapiens GN=DNAJA3 PE=1 SV=2
769	1	SwissProt	Q9NZM5	81	54470	2	2	2	2	0.19	Glioma tumor suppressor candidate region gene 2 protein OS=Homo sapiens GN=GLTSCR2 PE=1 SV=2
772	1	SwissProt	Q9P015	80	33570	4	3	3	2	0.52	39S ribosomal protein L15, mitochondrial OS=Homo sapiens GN=MRPL15 PE=1 SV=1
773	1	SwissProt	Q9H7N4	80	139814	3	2	3	2	0.07	Splicing factor, arginine/serine-rich 19 OS=Homo sapiens GN=SCAF1 PE=1 SV=3
775	1	SwissProt	P09012	80	31259	3	3	2	2	0.57	U1 small nuclear ribonucleoprotein A OS=Homo sapiens GN=SNRPA PE=1 SV=3
777	1	SwissProt	Q9BWJ5	79	10243	2	2	2	2	1.47	Splicing factor 3B subunit 5 OS=Homo sapiens GN=SF3B5 PE=1 SV=1
779	1	SwissProt	P60866	79	13478	4	3	3	2	1	40S ribosomal protein S20 OS=Homo sapiens GN=RPS20 PE=1 SV=1
783	1	SwissProt	P62318	79	14021	3	3	2	2	1.71	Small nuclear ribonucleoprotein Sm D3 OS=Homo sapiens GN=SNRPD3 PE=1 SV=1
786	2	SwissProt	O60488	65	80220	2	2	2	2	0.12	Long-chain-fatty-acid--CoA ligase 4 OS=Homo sapiens GN=ACSL4 PE=1 SV=2
787	1	SwissProt	A8MWD9	78	8595	5	4	2	2	7.56	Putative small nuclear ribonucleoprotein G-like protein 15 OS=Homo sapiens GN=SNRPGP15 PE=5 SV=2
789	1	SwissProt	Q5T653	78	33565	2	2	2	2	0.32	39S ribosomal protein L2, mitochondrial OS=Homo sapiens GN=MRPL2 PE=1 SV=2
791	1	SwissProt	Q9UNE7	78	35290	3	3	2	2	0.31	E3 ubiquitin-protein ligase CHIP OS=Homo sapiens GN=STUB1 PE=1 SV=2
792	1	SwissProt	P49207	78	13513	4	4	2	2	2.94	60S ribosomal protein L34 OS=Homo sapiens GN=RPL34 PE=1 SV=3
795	1	SwissProt	Q8TAE8	77	25425	3	2	3	2	0.45	Growth arrest and DNA damage-inducible proteins-interacting protein 1 OS=Homo sapiens GN=GADD45GIP1 PE=1 SV=1
796	1	SwissProt	Q8ND82	77	84867	2	2	2	2	0.12	Zinc finger protein 280C OS=Homo sapiens GN=ZNF280C PE=1 SV=1
798	1	SwissProt	Q9NWK9	77	54511	2	2	2	2	0.19	Box C/D snoRNA protein 1 OS=Homo sapiens GN=ZNHIT6 PE=1 SV=1
799	1	SwissProt	P30042	77	28495	2	2	2	2	0.39	ES1 protein homolog, mitochondrial OS=Homo sapiens GN=C21orf33 PE=1 SV=3
800	1	SwissProt	Q9UBM7	77	55195	2	2	2	2	0.19	7-dehydrocholesterol reductase OS=Homo sapiens GN=DHCR7 PE=1 SV=1
804	1	SwissProt	P56192	77	102249	2	2	2	2	0.1	Methionine--tRNA ligase, cytoplasmic OS=Homo sapiens GN=MARS PE=1 SV=2
810	1	SwissProt	Q14677	76	68273	2	2	2	2	0.15	Clathrin interactor 1 OS=Homo sapiens GN=CLINT1 PE=1 SV=1
811	1	SwissProt	P47985	76	29934	2	2	2	2	0.37	Cytochrome b-c1 complex subunit Rieske, mitochondrial OS=Homo sapiens GN=UQCRFS1 PE=1 SV=2
812	1	SwissProt	P20674	76	16923	2	2	2	2	0.74	Cytochrome c oxidase subunit 5A, mitochondrial OS=Homo sapiens GN=COX5A PE=1 SV=2
819	1	SwissProt	Q9UIG0	75	172392	2	2	2	2	0.06	Tyrosine-protein kinase BAZ1B OS=Homo sapiens GN=BAZ1B PE=1 SV=2
821	1	SwissProt	P55769	75	14393	2	2	2	2	0.9	NHP2-like protein 1 OS=Homo sapiens GN=SNU13 PE=1 SV=3
822	1	SwissProt	O75531	75	10280	3	3	2	2	2.82	Barrier-to-autointegration factor OS=Homo sapiens GN=BANF1 PE=1 SV=1
823	1	SwissProt	P24666	74	18487	3	2	3	2	0.65	Low molecular weight phosphotyrosine protein phosphatase OS=Homo sapiens GN=ACP1 PE=1 SV=3
825	1	SwissProt	Q9NP72	74	23248	4	2	4	2	0.5	Ras-related protein Rab-18 OS=Homo sapiens GN=RAB18 PE=1 SV=1
826	1	SwissProt	Q12830	74	340791	2	2	2	2	0.03	Nucleosome-remodeling factor subunit BPTF OS=Homo sapiens GN=BPTF PE=1 SV=3
831	1	SwissProt	P49959	73	80885	3	2	3	2	0.12	Double-strand break repair protein MRE11 OS=Homo sapiens GN=MRE11 PE=1 SV=3
832	1	SwissProt	Q9BX40	73	42159	2	2	2	2	0.25	Protein LSM14 homolog B OS=Homo sapiens GN=LSM14B PE=1 SV=1
835	1	SwissProt	Q8WUM4	72	96590	2	2	2	2	0.1	Programmed cell death 6-interacting protein OS=Homo sapiens GN=PDCD6IP PE=1 SV=1
836	1	SwissProt	O75400	72	109022	3	2	3	2	0.09	Pre-mRNA-processing factor 40 homolog A OS=Homo sapiens GN=PRPF40A PE=1 SV=2
838	1	SwissProt	O75569	72	34839	2	2	2	2	0.31	Interferon-inducible double-stranded RNA-dependent protein kinase activator A OS=Homo sapiens GN=PRKRA PE=1 SV=1
839	1	SwissProt	P28288	72	75941	3	2	3	2	0.13	ATP-binding cassette sub-family D member 3 OS=Homo sapiens GN=ABCD3 PE=1 SV=1
840	1	SwissProt	Q14331	72	29439	2	2	2	2	0.38	Protein FRG1 OS=Homo sapiens GN=FRG1 PE=1 SV=1
842	1	SwissProt	P62714	72	36123	3	2	3	2	0.3	Serine/threonine-protein phosphatase 2A catalytic subunit beta isoform OS=Homo sapiens GN=PPP2CB PE=1 SV=1
845	1	SwissProt	O14757	72	54969	2	2	2	2	0.19	Serine/threonine-protein kinase Chk1 OS=Homo sapiens GN=CHEK1 PE=1 SV=2
846	1	SwissProt	P30837	72	57626	4	2	4	2	0.18	Aldehyde dehydrogenase X, mitochondrial OS=Homo sapiens GN=ALDH1B1 PE=1 SV=3
847	1	SwissProt	Q15007	71	44388	3	2	3	2	0.24	Pre-mRNA-splicing regulator WTAP OS=Homo sapiens GN=WTAP PE=1 SV=2
848	1	SwissProt	Q5SY16	71	80527	3	3	2	2	0.12	Polynucleotide 5'-hydroxyl-kinase NOL9 OS=Homo sapiens GN=NOL9 PE=1 SV=1
854	1	SwissProt	Q9P031	70	28880	2	2	2	2	0.38	Thyroid transcription factor 1-associated protein 26 OS=Homo sapiens GN=CCDC59 PE=1 SV=2
856	1	SwissProt	Q9Y490	70	271766	3	2	3	2	0.04	Talin-1 OS=Homo sapiens GN=TLN1 PE=1 SV=3
859	1	SwissProt	Q92797	70	141915	2	2	2	2	0.07	Symplekin OS=Homo sapiens GN=SYMPK PE=1 SV=2
865	1	SwissProt	Q9BZ95	69	165330	3	2	3	2	0.06	Histone-lysine N-methyltransferase NSD3 OS=Homo sapiens GN=NSD3 PE=1 SV=1
866	1	SwissProt	Q9UQR1	69	89548	2	2	2	2	0.11	Zinc finger protein 148 OS=Homo sapiens GN=ZNF148 PE=1 SV=2
871	1	SwissProt	Q9Y605	69	14697	2	2	2	2	0.89	MORF4 family-associated protein 1 OS=Homo sapiens GN=MRFAP1 PE=1 SV=1
875	1	SwissProt	E9PAV3	69	205979	2	2	2	2	0.05	Nascent polypeptide-associated complex subunit alpha, muscle-specific form OS=Homo sapiens GN=NACA PE=1 SV=1
882	1	SwissProt	Q8N766	68	112145	3	2	3	2	0.09	ER membrane protein complex subunit 1 OS=Homo sapiens GN=EMC1 PE=1 SV=1
885	1	SwissProt	Q9HC35	68	109932	3	2	3	2	0.09	Echinoderm microtubule-associated protein-like 4 OS=Homo sapiens GN=EML4 PE=1 SV=3
886	1	SwissProt	Q14318	68	44990	2	2	2	2	0.23	Peptidyl-prolyl cis-trans isomerase FKBP8 OS=Homo sapiens GN=FKBP8 PE=1 SV=2
889	1	SwissProt	O75616	67	48833	3	2	3	2	0.21	GTPase Era, mitochondrial OS=Homo sapiens GN=ERAL1 PE=1 SV=2
891	1	SwissProt	P62995	67	33760	2	2	2	2	0.32	Transformer-2 protein homolog beta OS=Homo sapiens GN=TRA2B PE=1 SV=1
892	1	SwissProt	Q9HCK8	67	292162	4	2	4	2	0.03	Chromodomain-helicase-DNA-binding protein 8 OS=Homo sapiens GN=CHD8 PE=1 SV=5
896	1	SwissProt	P18887	67	69776	3	2	3	2	0.14	DNA repair protein XRCC1 OS=Homo sapiens GN=XRCC1 PE=1 SV=2
898	1	SwissProt	Q9UPT9	67	61404	3	3	2	2	0.26	Ubiquitin carboxyl-terminal hydrolase 22 OS=Homo sapiens GN=USP22 PE=1 SV=2
900	1	SwissProt	Q9BZE1	66	48600	3	3	2	2	0.21	39S ribosomal protein L37, mitochondrial OS=Homo sapiens GN=MRPL37 PE=1 SV=2
904	1	SwissProt	P42677	66	9797	4	3	3	2	1.57	40S ribosomal protein S27 OS=Homo sapiens GN=RPS27 PE=1 SV=3
906	1	SwissProt	P52815	66	21563	3	2	3	2	0.54	39S ribosomal protein L12, mitochondrial OS=Homo sapiens GN=MRPL12 PE=1 SV=2
907	1	SwissProt	P60228	66	52587	3	2	3	2	0.2	Eukaryotic translation initiation factor 3 subunit E OS=Homo sapiens GN=EIF3E PE=1 SV=1
909	1	SwissProt	Q8N5N7	66	18484	2	2	2	2	0.65	39S ribosomal protein L50, mitochondrial OS=Homo sapiens GN=MRPL50 PE=1 SV=2
911	1	SwissProt	O75607	65	19617	2	2	2	2	0.61	Nucleoplasmin-3 OS=Homo sapiens GN=NPM3 PE=1 SV=3
914	1	SwissProt	O43913	65	50764	2	2	2	2	0.2	Origin recognition complex subunit 5 OS=Homo sapiens GN=ORC5 PE=1 SV=1
915	1	SwissProt	P32119	65	22049	2	2	2	2	0.53	Peroxiredoxin-2 OS=Homo sapiens GN=PRDX2 PE=1 SV=5
916	1	SwissProt	Q9NYB0	65	44404	2	2	2	2	0.24	Telomeric repeat-binding factor 2-interacting protein 1 OS=Homo sapiens GN=TERF2IP PE=1 SV=1
918	1	SwissProt	Q9NXH9	65	73386	4	2	4	2	0.14	tRNA (guanine(26)-N(2))-dimethyltransferase OS=Homo sapiens GN=TRMT1 PE=1 SV=1
919	1	SwissProt	Q8WUA2	64	57703	3	2	3	2	0.18	Peptidyl-prolyl cis-trans isomerase-like 4 OS=Homo sapiens GN=PPIL4 PE=1 SV=1
921	1	SwissProt	Q96QE3	64	209494	2	2	2	2	0.05	ATPase family AAA domain-containing protein 5 OS=Homo sapiens GN=ATAD5 PE=1 SV=4
929	1	SwissProt	P49848	64	73250	2	2	2	2	0.14	Transcription initiation factor TFIID subunit 6 OS=Homo sapiens GN=TAF6 PE=1 SV=1
930	1	SwissProt	P40926	64	35937	2	2	2	2	0.3	Malate dehydrogenase, mitochondrial OS=Homo sapiens GN=MDH2 PE=1 SV=3
931	1	SwissProt	O76003	64	37693	4	3	3	2	0.28	Glutaredoxin-3 OS=Homo sapiens GN=GLRX3 PE=1 SV=2
932	1	SwissProt	O15160	63	39453	2	2	2	2	0.27	DNA-directed RNA polymerases I and III subunit RPAC1 OS=Homo sapiens GN=POLR1C PE=1 SV=1
933	1	SwissProt	O00303	63	37654	2	2	2	2	0.28	Eukaryotic translation initiation factor 3 subunit F OS=Homo sapiens GN=EIF3F PE=1 SV=1
934	1	SwissProt	Q9BTE7	63	27833	2	2	2	2	0.4	DCN1-like protein 5 OS=Homo sapiens GN=DCUN1D5 PE=1 SV=1
938	1	SwissProt	Q9UBD5	63	83285	2	2	2	2	0.12	Origin recognition complex subunit 3 OS=Homo sapiens GN=ORC3 PE=1 SV=1
941	1	SwissProt	O60832	63	58094	2	2	2	2	0.18	H/ACA ribonucleoprotein complex subunit 4 OS=Homo sapiens GN=DKC1 PE=1 SV=3
943	1	SwissProt	P61224	63	21040	2	2	2	2	0.56	Ras-related protein Rap-1b OS=Homo sapiens GN=RAP1B PE=1 SV=1
944	1	SwissProt	Q9H4L4	62	65596	2	2	2	2	0.15	Sentrin-specific protease 3 OS=Homo sapiens GN=SENP3 PE=1 SV=2
952	1	SwissProt	Q9P258	62	56790	4	3	3	2	0.18	Protein RCC2 OS=Homo sapiens GN=RCC2 PE=1 SV=2
954	1	SwissProt	Q96FV9	62	76360	2	2	2	2	0.13	THO complex subunit 1 OS=Homo sapiens GN=THOC1 PE=1 SV=1
957	1	SwissProt	Q86XZ4	61	59850	2	2	2	2	0.17	Spermatogenesis-associated serine-rich protein 2 OS=Homo sapiens GN=SPATS2 PE=1 SV=1
958	1	SwissProt	P62857	61	7893	2	2	2	2	2.19	40S ribosomal protein S28 OS=Homo sapiens GN=RPS28 PE=1 SV=1
960	1	SwissProt	P17980	61	49458	2	2	2	2	0.21	26S protease regulatory subunit 6A OS=Homo sapiens GN=PSMC3 PE=1 SV=3
961	1	SwissProt	P45880	61	32060	2	2	2	2	0.34	Voltage-dependent anion-selective channel protein 2 OS=Homo sapiens GN=VDAC2 PE=1 SV=2
966	1	SwissProt	Q9BTE6	60	45793	2	2	2	2	0.23	Alanyl-tRNA editing protein Aarsd1 OS=Homo sapiens GN=AARSD1 PE=1 SV=2
971	1	SwissProt	Q9UHI6	60	92981	3	2	3	2	0.11	Probable ATP-dependent RNA helicase DDX20 OS=Homo sapiens GN=DDX20 PE=1 SV=2
972	1	SwissProt	Q15738	60	42159	2	2	2	2	0.25	Sterol-4-alpha-carboxylate 3-dehydrogenase, decarboxylating OS=Homo sapiens GN=NSDHL PE=1 SV=2
976	1	SwissProt	Q9BRX8	59	25861	2	2	2	2	0.44	Redox-regulatory protein FAM213A OS=Homo sapiens GN=FAM213A PE=1 SV=3
977	1	SwissProt	O94925	59	74269	3	3	2	2	0.21	Glutaminase kidney isoform, mitochondrial OS=Homo sapiens GN=GLS PE=1 SV=1
984	1	SwissProt	Q09161	59	92864	4	2	3	2	0.11	Nuclear cap-binding protein subunit 1 OS=Homo sapiens GN=NCBP1 PE=1 SV=1
993	1	SwissProt	Q9H089	59	75863	2	2	2	2	0.13	Large subunit GTPase 1 homolog OS=Homo sapiens GN=LSG1 PE=1 SV=2
994	1	SwissProt	Q9Y678	58	98967	2	2	2	2	0.1	Coatomer subunit gamma-1 OS=Homo sapiens GN=COPG1 PE=1 SV=1
995	1	SwissProt	O75306	58	52911	2	2	2	2	0.19	NADH dehydrogenase [ubiquinone] iron-sulfur protein 2, mitochondrial OS=Homo sapiens GN=NDUFS2 PE=1 SV=2
996	1	SwissProt	Q8IY37	58	130547	2	2	2	2	0.08	Probable ATP-dependent RNA helicase DHX37 OS=Homo sapiens GN=DHX37 PE=1 SV=1
997	1	SwissProt	O95239	58	141390	3	2	3	2	0.07	Chromosome-associated kinesin KIF4A OS=Homo sapiens GN=KIF4A PE=1 SV=3
1003	1	SwissProt	Q8IXM3	58	15430	3	3	2	2	1.47	39S ribosomal protein L41, mitochondrial OS=Homo sapiens GN=MRPL41 PE=1 SV=1
1005	1	SwissProt	P31930	57	53297	3	2	3	2	0.19	Cytochrome b-c1 complex subunit 1, mitochondrial OS=Homo sapiens GN=UQCRC1 PE=1 SV=3
1006	1	SwissProt	Q96P11	57	47290	2	2	2	2	0.22	Probable 28S rRNA (cytosine-C(5))-methyltransferase OS=Homo sapiens GN=NSUN5 PE=1 SV=2
1010	1	SwissProt	Q9UJV9	57	70477	2	2	2	2	0.14	Probable ATP-dependent RNA helicase DDX41 OS=Homo sapiens GN=DDX41 PE=1 SV=2
1012	1	SwissProt	P31937	57	35705	2	2	2	2	0.3	3-hydroxyisobutyrate dehydrogenase, mitochondrial OS=Homo sapiens GN=HIBADH PE=1 SV=2
1016	1	SwissProt	Q9NYK5	57	39200	2	2	2	2	0.27	39S ribosomal protein L39, mitochondrial OS=Homo sapiens GN=MRPL39 PE=1 SV=3
1017	1	SwissProt	Q7Z5K2	56	134516	2	2	2	2	0.07	Wings apart-like protein homolog OS=Homo sapiens GN=WAPL PE=1 SV=1
1023	1	SwissProt	Q06265	56	49545	2	2	2	2	0.21	Exosome complex component RRP45 OS=Homo sapiens GN=EXOSC9 PE=1 SV=3
1024	1	SwissProt	Q9UNF1	56	65085	2	2	2	2	0.16	Melanoma-associated antigen D2 OS=Homo sapiens GN=MAGED2 PE=1 SV=2
1032	1	SwissProt	Q9Y6V7	56	54819	2	2	2	2	0.19	Probable ATP-dependent RNA helicase DDX49 OS=Homo sapiens GN=DDX49 PE=1 SV=1
1034	1	SwissProt	O95071	55	312352	3	2	3	2	0.03	E3 ubiquitin-protein ligase UBR5 OS=Homo sapiens GN=UBR5 PE=1 SV=2
1035	1	SwissProt	Q9Y276	55	47676	2	2	2	2	0.22	Mitochondrial chaperone BCS1 OS=Homo sapiens GN=BCS1L PE=1 SV=1
1040	1	SwissProt	Q9BVI4	55	58830	2	2	2	2	0.17	Nucleolar complex protein 4 homolog OS=Homo sapiens GN=NOC4L PE=1 SV=1
1044	1	SwissProt	Q9UKL0	55	53409	2	2	2	2	0.19	REST corepressor 1 OS=Homo sapiens GN=RCOR1 PE=1 SV=2
1048	1	SwissProt	P30101	55	57146	3	2	2	2	0.18	Protein disulfide-isomerase A3 OS=Homo sapiens GN=PDIA3 PE=1 SV=4
1050	1	SwissProt	P63165	54	11607	4	3	2	2	1.21	Small ubiquitin-related modifier 1 OS=Homo sapiens GN=SUMO1 PE=1 SV=1
1053	1	SwissProt	Q9H9L3	54	39415	2	2	2	2	0.27	Interferon-stimulated 20 kDa exonuclease-like 2 OS=Homo sapiens GN=ISG20L2 PE=1 SV=1
1056	1	SwissProt	Q93009	54	129304	3	2	3	2	0.08	Ubiquitin carboxyl-terminal hydrolase 7 OS=Homo sapiens GN=USP7 PE=1 SV=2
1062	1	SwissProt	Q9H223	54	61365	2	2	2	2	0.17	EH domain-containing protein 4 OS=Homo sapiens GN=EHD4 PE=1 SV=1
1063	1	SwissProt	Q9NW13	54	86198	3	2	3	2	0.12	RNA-binding protein 28 OS=Homo sapiens GN=RBM28 PE=1 SV=3
1065	1	SwissProt	Q96T37	54	107352	2	2	2	2	0.09	Putative RNA-binding protein 15 OS=Homo sapiens GN=RBM15 PE=1 SV=2
1070	1	SwissProt	Q8TCJ2	53	94241	2	2	2	2	0.11	Dolichyl-diphosphooligosaccharide--protein glycosyltransferase subunit STT3B OS=Homo sapiens GN=STT3B PE=1 SV=1
1076	1	SwissProt	Q92733	53	52386	2	2	2	2	0.2	Proline-rich protein PRCC OS=Homo sapiens GN=PRCC PE=1 SV=1
1079	1	SwissProt	P62333	53	44430	2	2	2	2	0.24	26S protease regulatory subunit 10B OS=Homo sapiens GN=PSMC6 PE=1 SV=1
1080	1	SwissProt	P18077	53	12587	9	3	6	2	1.09	60S ribosomal protein L35a OS=Homo sapiens GN=RPL35A PE=1 SV=2
1085	1	SwissProt	Q92542	52	79103	2	2	2	2	0.13	Nicastrin OS=Homo sapiens GN=NCSTN PE=1 SV=2
1086	1	SwissProt	Q96S59	52	78653	2	2	2	2	0.13	Ran-binding protein 9 OS=Homo sapiens GN=RANBP9 PE=1 SV=1
1087	1	SwissProt	P62910	52	15964	4	2	3	2	0.79	60S ribosomal protein L32 OS=Homo sapiens GN=RPL32 PE=1 SV=2
1090	1	SwissProt	Q9HCM4	52	82375	2	2	2	2	0.12	Band 4.1-like protein 5 OS=Homo sapiens GN=EPB41L5 PE=1 SV=3
1091	1	SwissProt	Q9H8G2	52	38971	2	2	2	2	0.27	Caspase activity and apoptosis inhibitor 1 OS=Homo sapiens GN=CAAP1 PE=1 SV=2
1095	1	SwissProt	Q5VWG9	52	104258	3	2	3	2	0.09	Transcription initiation factor TFIID subunit 3 OS=Homo sapiens GN=TAF3 PE=1 SV=1
1100	1	SwissProt	O60678	51	60522	2	2	2	2	0.17	Protein arginine N-methyltransferase 3 OS=Homo sapiens GN=PRMT3 PE=1 SV=3
1103	1	SwissProt	Q01469	51	15497	2	2	2	2	0.82	Fatty acid-binding protein, epidermal OS=Homo sapiens GN=FABP5 PE=1 SV=3
1104	1	SwissProt	O14980	51	124447	4	2	4	2	0.08	Exportin-1 OS=Homo sapiens GN=XPO1 PE=1 SV=1
1107	1	SwissProt	Q13356	51	59243	2	2	2	2	0.17	Peptidyl-prolyl cis-trans isomerase-like 2 OS=Homo sapiens GN=PPIL2 PE=1 SV=1
1111	1	SwissProt	P19387	51	31764	3	2	3	2	0.34	DNA-directed RNA polymerase II subunit RPB3 OS=Homo sapiens GN=POLR2C PE=1 SV=2
1113	1	SwissProt	O60885	51	152580	2	2	2	2	0.06	Bromodomain-containing protein 4 OS=Homo sapiens GN=BRD4 PE=1 SV=2
1114	1	SwissProt	Q9NQG5	51	36991	2	2	2	2	0.29	Regulation of nuclear pre-mRNA domain-containing protein 1B OS=Homo sapiens GN=RPRD1B PE=1 SV=1
1119	1	SwissProt	Q6ZN17	50	27637	3	2	2	2	0.4	Protein lin-28 homolog B OS=Homo sapiens GN=LIN28B PE=1 SV=1
1120	1	SwissProt	Q9NQ50	50	24475	2	2	2	2	0.47	39S ribosomal protein L40, mitochondrial OS=Homo sapiens GN=MRPL40 PE=1 SV=1
1124	1	SwissProt	Q96A65	50	111170	3	2	3	2	0.09	Exocyst complex component 4 OS=Homo sapiens GN=EXOC4 PE=1 SV=1
1125	1	SwissProt	Q96B26	50	30591	2	2	2	2	0.36	Exosome complex component RRP43 OS=Homo sapiens GN=EXOSC8 PE=1 SV=1
1127	1	SwissProt	P50570	50	98345	2	2	2	2	0.1	Dynamin-2 OS=Homo sapiens GN=DNM2 PE=1 SV=2
1134	1	SwissProt	O95197	49	113169	2	2	2	2	0.09	Reticulon-3 OS=Homo sapiens GN=RTN3 PE=1 SV=2
1136	1	SwissProt	Q99873	48	42059	2	2	2	2	0.25	Protein arginine N-methyltransferase 1 OS=Homo sapiens GN=PRMT1 PE=1 SV=2
1140	1	SwissProt	Q13610	49	56363	3	2	3	2	0.18	Periodic tryptophan protein 1 homolog OS=Homo sapiens GN=PWP1 PE=1 SV=1
1149	1	SwissProt	P62826	48	24579	2	2	2	2	0.47	GTP-binding nuclear protein Ran OS=Homo sapiens GN=RAN PE=1 SV=3
1153	1	SwissProt	P61619	48	52687	2	2	2	2	0.2	Protein transport protein Sec61 subunit alpha isoform 1 OS=Homo sapiens GN=SEC61A1 PE=1 SV=2
1154	1	SwissProt	P00167	48	15321	2	2	2	2	0.84	Cytochrome b5 OS=Homo sapiens GN=CYB5A PE=1 SV=2
1155	1	SwissProt	P60468	48	10025	2	2	2	2	1.52	Protein transport protein Sec61 subunit beta OS=Homo sapiens GN=SEC61B PE=1 SV=2
1157	1	SwissProt	Q6YN16	48	45651	3	2	3	2	0.23	Hydroxysteroid dehydrogenase-like protein 2 OS=Homo sapiens GN=HSDL2 PE=1 SV=1
1158	1	SwissProt	Q99460	48	106795	2	2	2	2	0.09	26S proteasome non-ATPase regulatory subunit 1 OS=Homo sapiens GN=PSMD1 PE=1 SV=2
1159	1	SwissProt	P46776	48	16665	3	2	2	2	0.75	60S ribosomal protein L27a OS=Homo sapiens GN=RPL27A PE=1 SV=2
1163	1	SwissProt	Q9UHD8	48	65646	2	2	2	2	0.15	Septin-9 OS=Homo sapiens GN=SEPT9 PE=1 SV=2
1164	1	SwissProt	Q9NVU7	47	80277	5	2	5	2	0.12	Protein SDA1 homolog OS=Homo sapiens GN=SDAD1 PE=1 SV=3
1165	1	SwissProt	Q5QJE6	47	84817	2	2	2	2	0.12	Deoxynucleotidyltransferase terminal-interacting protein 2 OS=Homo sapiens GN=DNTTIP2 PE=1 SV=2
1166	1	SwissProt	Q5JTZ9	47	108299	2	2	2	2	0.09	Alanine--tRNA ligase, mitochondrial OS=Homo sapiens GN=AARS2 PE=1 SV=1
1169	1	SwissProt	Q9NP66	47	40119	2	2	2	2	0.26	High mobility group protein 20A OS=Homo sapiens GN=HMG20A PE=1 SV=1
1173	1	SwissProt	Q12872	47	105157	3	2	3	2	0.09	Splicing factor, suppressor of white-apricot homolog OS=Homo sapiens GN=SFSWAP PE=1 SV=3
1175	1	SwissProt	P55809	47	56578	2	2	2	2	0.18	Succinyl-CoA:3-ketoacid coenzyme A transferase 1, mitochondrial OS=Homo sapiens GN=OXCT1 PE=1 SV=1
1179	1	SwissProt	Q15046	47	68461	3	2	3	2	0.15	Lysine--tRNA ligase OS=Homo sapiens GN=KARS PE=1 SV=3
1184	1	SwissProt	Q8WYH8	46	28246	2	2	2	2	0.4	Inhibitor of growth protein 5 OS=Homo sapiens GN=ING5 PE=1 SV=1
1185	1	SwissProt	Q00325	46	40525	4	2	4	2	0.26	Phosphate carrier protein, mitochondrial OS=Homo sapiens GN=SLC25A3 PE=1 SV=2
1196	1	SwissProt	Q14671	42	127079	4	2	4	2	0.08	Pumilio homolog 1 OS=Homo sapiens GN=PUM1 PE=1 SV=3
1201	1	SwissProt	Q8N5F7	45	47224	3	2	3	2	0.22	NF-kappa-B-activating protein OS=Homo sapiens GN=NKAP PE=1 SV=1
1204	1	SwissProt	O75821	45	35874	2	2	2	2	0.3	Eukaryotic translation initiation factor 3 subunit G OS=Homo sapiens GN=EIF3G PE=1 SV=2
1214	1	SwissProt	Q5VT52	44	156380	2	2	2	2	0.06	Regulation of nuclear pre-mRNA domain-containing protein 2 OS=Homo sapiens GN=RPRD2 PE=1 SV=1
1219	1	SwissProt	P62873	44	38151	2	2	2	2	0.28	Guanine nucleotide-binding protein G(I)/G(S)/G(T) subunit beta-1 OS=Homo sapiens GN=GNB1 PE=1 SV=3
1229	1	SwissProt	Q9BXY0	43	35689	2	2	2	2	0.3	Protein MAK16 homolog OS=Homo sapiens GN=MAK16 PE=1 SV=2
1230	1	SwissProt	Q96QR8	43	33392	2	2	2	2	0.32	Transcriptional activator protein Pur-beta OS=Homo sapiens GN=PURB PE=1 SV=3
1231	1	SwissProt	P30153	43	66065	3	2	3	2	0.15	Serine/threonine-protein phosphatase 2A 65 kDa regulatory subunit A alpha isoform OS=Homo sapiens GN=PPP2R1A PE=1 SV=4
1234	1	SwissProt	P57772	43	65890	3	2	3	2	0.15	Selenocysteine-specific elongation factor OS=Homo sapiens GN=EEFSEC PE=1 SV=4
1235	1	SwissProt	Q9BQ75	43	32149	3	2	3	2	0.34	Protein CMSS1 OS=Homo sapiens GN=CMSS1 PE=1 SV=2
1237	1	SwissProt	Q5VWQ0	42	90928	2	2	2	2	0.11	Round spermatid basic protein 1 OS=Homo sapiens GN=RSBN1 PE=1 SV=2
1240	1	SwissProt	Q8NFW8	42	49033	3	2	3	2	0.21	N-acylneuraminate cytidylyltransferase OS=Homo sapiens GN=CMAS PE=1 SV=2
1242	1	SwissProt	Q9H7E9	42	25319	2	2	2	2	0.45	UPF0488 protein C8orf33 OS=Homo sapiens GN=C8orf33 PE=1 SV=1
1247	1	SwissProt	Q99590	42	166319	2	2	2	2	0.06	Protein SCAF11 OS=Homo sapiens GN=SCAF11 PE=1 SV=2
1248	1	SwissProt	Q9NSE4	42	114688	5	2	4	2	0.09	Isoleucine--tRNA ligase, mitochondrial OS=Homo sapiens GN=IARS2 PE=1 SV=2
1250	1	SwissProt	Q9UNZ5	42	10570	2	2	2	2	1.4	Leydig cell tumor 10 kDa protein homolog OS=Homo sapiens GN=C19orf53 PE=1 SV=1
1254	1	SwissProt	Q9ULW3	42	31117	2	2	2	2	0.35	Activator of basal transcription 1 OS=Homo sapiens GN=ABT1 PE=1 SV=1
1255	1	SwissProt	P21397	42	60157	2	2	2	2	0.17	Amine oxidase [flavin-containing] A OS=Homo sapiens GN=MAOA PE=1 SV=1
1259	1	SwissProt	Q96T23	41	165260	3	2	3	2	0.06	Remodeling and spacing factor 1 OS=Homo sapiens GN=RSF1 PE=1 SV=2
1265	1	SwissProt	O15381	41	96017	5	2	5	2	0.1	Nuclear valosin-containing protein-like OS=Homo sapiens GN=NVL PE=1 SV=1
1279	1	SwissProt	Q13595	40	32726	2	2	2	2	0.33	Transformer-2 protein homolog alpha OS=Homo sapiens GN=TRA2A PE=1 SV=1
1283	1	SwissProt	P23258	40	51480	2	2	2	2	0.2	Tubulin gamma-1 chain OS=Homo sapiens GN=TUBG1 PE=1 SV=2
1298	1	SwissProt	Q9H2G2	39	143234	3	2	3	2	0.07	STE20-like serine/threonine-protein kinase OS=Homo sapiens GN=SLK PE=1 SV=1
1305	1	SwissProt	P0DME0	39	34861	2	2	2	2	0.31	Protein SETSIP OS=Homo sapiens GN=SETSIP PE=1 SV=1
1315	1	SwissProt	Q96CW1	38	49965	2	2	2	2	0.21	AP-2 complex subunit mu OS=Homo sapiens GN=AP2M1 PE=1 SV=2
1317	1	SwissProt	P62330	38	20183	2	2	2	2	0.59	ADP-ribosylation factor 6 OS=Homo sapiens GN=ARF6 PE=1 SV=2
1330	1	SwissProt	Q9P2D0	37	152371	4	2	4	2	0.06	Inhibitor of Bruton tyrosine kinase OS=Homo sapiens GN=IBTK PE=1 SV=3
1334	1	SwissProt	Q9NTJ5	37	67437	4	2	4	2	0.15	Phosphatidylinositide phosphatase SAC1 OS=Homo sapiens GN=SACM1L PE=1 SV=2
1335	1	SwissProt	Q92667	37	98250	2	2	2	2	0.1	A-kinase anchor protein 1, mitochondrial OS=Homo sapiens GN=AKAP1 PE=1 SV=1
1345	1	SwissProt	P26639	36	84294	2	2	2	2	0.12	Threonine--tRNA ligase, cytoplasmic OS=Homo sapiens GN=TARS PE=1 SV=3
1354	1	SwissProt	P49643	36	59225	2	2	2	2	0.17	DNA primase large subunit OS=Homo sapiens GN=PRIM2 PE=1 SV=2
1355	1	SwissProt	P51572	36	28031	3	2	3	2	0.4	B-cell receptor-associated protein 31 OS=Homo sapiens GN=BCAP31 PE=1 SV=3
1362	1	SwissProt	Q9BRJ2	36	35613	4	2	4	2	0.3	39S ribosomal protein L45, mitochondrial OS=Homo sapiens GN=MRPL45 PE=1 SV=2
1367	1	SwissProt	P54920	36	33667	2	2	2	2	0.32	Alpha-soluble NSF attachment protein OS=Homo sapiens GN=NAPA PE=1 SV=3
1379	1	SwissProt	Q9Y6X9	35	118548	2	2	2	2	0.08	MORC family CW-type zinc finger protein 2 OS=Homo sapiens GN=MORC2 PE=1 SV=2
1383	1	SwissProt	O14974	35	115610	2	2	2	2	0.09	Protein phosphatase 1 regulatory subunit 12A OS=Homo sapiens GN=PPP1R12A PE=1 SV=1
1398	1	SwissProt	P13861	34	45832	2	2	2	2	0.23	cAMP-dependent protein kinase type II-alpha regulatory subunit OS=Homo sapiens GN=PRKAR2A PE=1 SV=2
1400	1	SwissProt	O95785	34	180217	2	2	2	2	0.05	Protein Wiz OS=Homo sapiens GN=WIZ PE=1 SV=2
1412	1	SwissProt	O75153	34	148003	4	2	4	2	0.07	Clustered mitochondria protein homolog OS=Homo sapiens GN=CLUH PE=1 SV=2
1434	1	SwissProt	Q3B726	33	37922	3	2	3	2	0.28	DNA-directed RNA polymerase I subunit RPA43 OS=Homo sapiens GN=TWISTNB PE=1 SV=1
1441	1	SwissProt	Q9HC36	32	47276	2	2	2	2	0.22	rRNA methyltransferase 3, mitochondrial OS=Homo sapiens GN=MRM3 PE=1 SV=2
1445	1	SwissProt	Q5TF21	32	103478	2	2	2	2	0.1	Protein SOGA3 OS=Homo sapiens GN=SOGA3 PE=3 SV=1
1449	1	SwissProt	P20020	32	139637	4	2	4	2	0.07	Plasma membrane calcium-transporting ATPase 1 OS=Homo sapiens GN=ATP2B1 PE=1 SV=3
1477	1	SwissProt	Q13084	30	30252	2	2	2	2	0.36	39S ribosomal protein L28, mitochondrial OS=Homo sapiens GN=MRPL28 PE=1 SV=4
1479	1	SwissProt	Q8N9F7	30	36429	2	2	2	2	0.29	Glycerophosphodiester phosphodiesterase domain-containing protein 1 OS=Homo sapiens GN=GDPD1 PE=1 SV=2
1489	1	SwissProt	P05091	30	56859	3	2	3	2	0.18	Aldehyde dehydrogenase, mitochondrial OS=Homo sapiens GN=ALDH2 PE=1 SV=2
1498	1	SwissProt	Q9H6R4	30	128368	2	2	2	2	0.08	Nucleolar protein 6 OS=Homo sapiens GN=NOL6 PE=1 SV=2
1531	1	SwissProt	Q8N3U4	28	142433	2	2	2	2	0.07	Cohesin subunit SA-2 OS=Homo sapiens GN=STAG2 PE=1 SV=3
1541	1	SwissProt	Q9UHR5	27	33964	2	2	2	2	0.32	SAP30-binding protein OS=Homo sapiens GN=SAP30BP PE=1 SV=1
351	1	SwissProt	P0DN76	171	28368	5	3	2	1	0.39	Splicing factor U2AF 35 kDa subunit-like protein OS=Homo sapiens GN=U2AF1L5 PE=1 SV=1
403	1	SwissProt	O15260	153	30602	2	2	1	1	0.36	Surfeit locus protein 4 OS=Homo sapiens GN=SURF4 PE=1 SV=3
470	1	SwissProt	P51553	136	43166	2	2	1	1	0.24	Isocitrate dehydrogenase [NAD] subunit gamma, mitochondrial OS=Homo sapiens GN=IDH3G PE=1 SV=1
482	1	SwissProt	P20290	133	22211	2	2	1	1	0.23	Transcription factor BTF3 OS=Homo sapiens GN=BTF3 PE=1 SV=1
521	1	SwissProt	P47914	121	17798	4	4	1	1	1.2	60S ribosomal protein L29 OS=Homo sapiens GN=RPL29 PE=1 SV=2
538	1	SwissProt	P07477	118	27111	7	5	1	1	1	Trypsin-1 OS=Homo sapiens GN=PRSS1 PE=1 SV=1
590	1	SwissProt	P06730	107	25310	2	2	1	1	0.45	Eukaryotic translation initiation factor 4E OS=Homo sapiens GN=EIF4E PE=1 SV=2
598	1	SwissProt	P20339	105	23872	1	1	1	1	0.22	Ras-related protein Rab-5A OS=Homo sapiens GN=RAB5A PE=1 SV=2
603	1	SwissProt	P00338	104	36950	1	1	1	1	0.14	L-lactate dehydrogenase A chain OS=Homo sapiens GN=LDHA PE=1 SV=2
607	1	SwissProt	P41227	104	26613	1	1	1	1	0.19	N-alpha-acetyltransferase 10 OS=Homo sapiens GN=NAA10 PE=1 SV=1
609	1	SwissProt	P55036	104	40939	2	2	1	1	0.12	26S proteasome non-ATPase regulatory subunit 4 OS=Homo sapiens GN=PSMD4 PE=1 SV=1
625	1	SwissProt	Q96PV6	101	86930	2	2	1	1	0.06	Leukocyte receptor cluster member 8 OS=Homo sapiens GN=LENG8 PE=1 SV=2
643	1	SwissProt	P25398	97	14905	2	1	2	1	0.37	40S ribosomal protein S12 OS=Homo sapiens GN=RPS12 PE=1 SV=3
647	1	SwissProt	P08047	97	81271	3	3	1	1	0.12	Transcription factor Sp1 OS=Homo sapiens GN=SP1 PE=1 SV=3
648	1	SwissProt	P0CG08	96	53167	1	1	1	1	0.09	Golgi pH regulator B OS=Homo sapiens GN=GPR89B PE=1 SV=1
656	1	SwissProt	Q16718	96	13507	2	2	1	1	0.41	NADH dehydrogenase [ubiquinone] 1 alpha subcomplex subunit 5 OS=Homo sapiens GN=NDUFA5 PE=1 SV=3
660	1	SwissProt	P49069	95	33217	1	1	1	1	0.15	Calcium signal-modulating cyclophilin ligand OS=Homo sapiens GN=CAMLG PE=1 SV=1
667	1	SwissProt	Q15836	94	11359	1	1	1	1	0.5	Vesicle-associated membrane protein 3 OS=Homo sapiens GN=VAMP3 PE=1 SV=3
668	1	SwissProt	Q99615	94	57203	3	2	2	1	0.09	DnaJ homolog subfamily C member 7 OS=Homo sapiens GN=DNAJC7 PE=1 SV=2
676	1	SwissProt	O75940	92	26866	2	2	1	1	0.42	Survival of motor neuron-related-splicing factor 30 OS=Homo sapiens GN=SMNDC1 PE=1 SV=1
687	1	SwissProt	Q9BXK1	90	25871	1	1	1	1	0.2	Krueppel-like factor 16 OS=Homo sapiens GN=KLF16 PE=1 SV=1
689	1	SwissProt	Q6P587	90	25112	1	1	1	1	0.21	Acylpyruvase FAHD1, mitochondrial OS=Homo sapiens GN=FAHD1 PE=1 SV=2
691	1	SwissProt	Q92785	90	45268	1	1	1	1	0.11	Zinc finger protein ubi-d4 OS=Homo sapiens GN=DPF2 PE=1 SV=2
692	1	SwissProt	Q06587	90	42973	1	1	1	1	0.12	E3 ubiquitin-protein ligase RING1 OS=Homo sapiens GN=RING1 PE=1 SV=2
695	1	SwissProt	Q99547	90	19069	2	2	1	1	0.28	M-phase phosphoprotein 6 OS=Homo sapiens GN=MPHOSPH6 PE=1 SV=2
696	1	SwissProt	Q9Y5L4	89	10721	1	1	1	1	0.54	Mitochondrial import inner membrane translocase subunit Tim13 OS=Homo sapiens GN=TIMM13 PE=1 SV=1
699	1	SwissProt	O43505	89	47545	1	1	1	1	0.1	Beta-1,4-glucuronyltransferase 1 OS=Homo sapiens GN=B4GAT1 PE=1 SV=1
700	1	SwissProt	Q9UNK0	89	27004	1	1	1	1	0.19	Syntaxin-8 OS=Homo sapiens GN=STX8 PE=1 SV=2
701	1	SwissProt	P04406	89	36201	2	2	1	1	0.3	Glyceraldehyde-3-phosphate dehydrogenase OS=Homo sapiens GN=GAPDH PE=1 SV=3
702	1	SwissProt	P30048	89	28017	1	1	1	1	0.18	Thioredoxin-dependent peroxide reductase, mitochondrial OS=Homo sapiens GN=PRDX3 PE=1 SV=3
704	1	SwissProt	P52926	89	11825	2	2	1	1	1.18	High mobility group protein HMGI-C OS=Homo sapiens GN=HMGA2 PE=1 SV=1
717	1	SwissProt	Q8TCT9	88	41747	3	2	1	1	0.25	Minor histocompatibility antigen H13 OS=Homo sapiens GN=HM13 PE=1 SV=1
723	1	SwissProt	Q8ND24	87	78360	2	2	1	1	0.06	RING finger protein 214 OS=Homo sapiens GN=RNF214 PE=1 SV=2
726	1	SwissProt	Q9H501	86	99134	2	1	2	1	0.05	ESF1 homolog OS=Homo sapiens GN=ESF1 PE=1 SV=1
736	1	SwissProt	Q12834	84	55088	1	1	1	1	0.09	Cell division cycle protein 20 homolog OS=Homo sapiens GN=CDC20 PE=1 SV=2
737	1	SwissProt	Q7L2H7	84	42932	1	1	1	1	0.12	Eukaryotic translation initiation factor 3 subunit M OS=Homo sapiens GN=EIF3M PE=1 SV=1
743	1	SwissProt	P08754	84	41076	1	1	1	1	0.12	Guanine nucleotide-binding protein G(k) subunit alpha OS=Homo sapiens GN=GNAI3 PE=1 SV=3
746	1	SwissProt	Q13451	84	51693	1	1	1	1	0.1	Peptidyl-prolyl cis-trans isomerase FKBP5 OS=Homo sapiens GN=FKBP5 PE=1 SV=2
747	1	SwissProt	P24539	83	28947	2	2	1	1	0.38	ATP synthase F(0) complex subunit B1, mitochondrial OS=Homo sapiens GN=ATP5F1 PE=1 SV=2
749	1	SwissProt	Q15185	83	18971	2	1	2	1	0.28	Prostaglandin E synthase 3 OS=Homo sapiens GN=PTGES3 PE=1 SV=1
750	1	SwissProt	Q92547	83	172681	2	2	1	1	0.03	DNA topoisomerase 2-binding protein 1 OS=Homo sapiens GN=TOPBP1 PE=1 SV=3
753	1	SwissProt	Q01130	83	25461	1	1	1	1	0.2	Serine/arginine-rich splicing factor 2 OS=Homo sapiens GN=SRSF2 PE=1 SV=4
755	1	SwissProt	Q9Y5Q9	82	102006	2	1	2	1	0.05	General transcription factor 3C polypeptide 3 OS=Homo sapiens GN=GTF3C3 PE=1 SV=1
762	1	SwissProt	P23526	82	48255	3	1	3	1	0.1	Adenosylhomocysteinase OS=Homo sapiens GN=AHCY PE=1 SV=4
765	1	SwissProt	Q96DV4	82	44968	2	2	1	1	0.23	39S ribosomal protein L38, mitochondrial OS=Homo sapiens GN=MRPL38 PE=1 SV=2
770	1	SwissProt	P62495	81	49228	2	1	2	1	0.1	Eukaryotic peptide chain release factor subunit 1 OS=Homo sapiens GN=ETF1 PE=1 SV=3
771	1	SwissProt	Q9HCG8	80	105972	3	1	3	1	0.05	Pre-mRNA-splicing factor CWC22 homolog OS=Homo sapiens GN=CWC22 PE=1 SV=3
774	1	SwissProt	Q9UBQ5	80	25329	1	1	1	1	0.2	Eukaryotic translation initiation factor 3 subunit K OS=Homo sapiens GN=EIF3K PE=1 SV=1
780	1	SwissProt	Q15014	79	32345	1	1	1	1	0.16	Mortality factor 4-like protein 2 OS=Homo sapiens GN=MORF4L2 PE=1 SV=1
782	1	SwissProt	Q9H9B1	79	144000	1	1	1	1	0.03	Histone-lysine N-methyltransferase EHMT1 OS=Homo sapiens GN=EHMT1 PE=1 SV=4
784	1	SwissProt	Q15545	79	40348	1	1	1	1	0.12	Transcription initiation factor TFIID subunit 7 OS=Homo sapiens GN=TAF7 PE=1 SV=1
793	1	SwissProt	Q13206	78	101168	5	2	3	1	0.05	Probable ATP-dependent RNA helicase DDX10 OS=Homo sapiens GN=DDX10 PE=1 SV=2
794	1	SwissProt	Q8WVM0	78	39860	1	1	1	1	0.13	Dimethyladenosine transferase 1, mitochondrial OS=Homo sapiens GN=TFB1M PE=1 SV=1
797	1	SwissProt	Q9UKN8	77	93235	3	2	2	1	0.05	General transcription factor 3C polypeptide 4 OS=Homo sapiens GN=GTF3C4 PE=1 SV=2
802	1	SwissProt	Q15287	77	34188	2	1	2	1	0.15	RNA-binding protein with serine-rich domain 1 OS=Homo sapiens GN=RNPS1 PE=1 SV=1
803	1	SwissProt	Q15800	77	35592	1	1	1	1	0.14	Methylsterol monooxygenase 1 OS=Homo sapiens GN=MSMO1 PE=1 SV=1
806	1	SwissProt	P16435	76	77097	1	1	1	1	0.06	NADPH--cytochrome P450 reductase OS=Homo sapiens GN=POR PE=1 SV=2
808	1	SwissProt	Q9NQT5	76	30010	1	1	1	1	0.17	Exosome complex component RRP40 OS=Homo sapiens GN=EXOSC3 PE=1 SV=3
814	1	SwissProt	Q15361	76	103443	1	1	1	1	0.05	Transcription termination factor 1 OS=Homo sapiens GN=TTF1 PE=1 SV=3
815	1	SwissProt	Q9NUD5	75	44389	1	1	1	1	0.11	Zinc finger CCHC domain-containing protein 3 OS=Homo sapiens GN=ZCCHC3 PE=1 SV=1
818	1	SwissProt	P84090	75	12422	3	2	2	1	1.11	Enhancer of rudimentary homolog OS=Homo sapiens GN=ERH PE=1 SV=1
824	1	SwissProt	Q16186	74	42412	2	2	1	1	0.12	Proteasomal ubiquitin receptor ADRM1 OS=Homo sapiens GN=ADRM1 PE=1 SV=2
830	1	SwissProt	Q9UHB6	73	85630	1	1	1	1	0.06	LIM domain and actin-binding protein 1 OS=Homo sapiens GN=LIMA1 PE=1 SV=1
833	1	SwissProt	Q01085	73	41906	2	1	1	1	0.12	Nucleolysin TIAR OS=Homo sapiens GN=TIAL1 PE=1 SV=1
834	1	SwissProt	P09525	73	36088	1	1	1	1	0.14	Annexin A4 OS=Homo sapiens GN=ANXA4 PE=1 SV=4
837	1	SwissProt	P05386	72	11621	3	2	2	1	1.21	60S acidic ribosomal protein P1 OS=Homo sapiens GN=RPLP1 PE=1 SV=1
841	1	SwissProt	Q7Z7F7	72	15119	2	2	1	1	0.85	39S ribosomal protein L55, mitochondrial OS=Homo sapiens GN=MRPL55 PE=1 SV=1
843	1	SwissProt	O00264	72	21772	3	1	3	1	0.24	Membrane-associated progesterone receptor component 1 OS=Homo sapiens GN=PGRMC1 PE=1 SV=3
850	1	SwissProt	Q9NS86	70	51677	1	1	1	1	0.1	LanC-like protein 2 OS=Homo sapiens GN=LANCL2 PE=1 SV=1
851	1	SwissProt	Q9Y3A6	70	26102	1	1	1	1	0.2	Transmembrane emp24 domain-containing protein 5 OS=Homo sapiens GN=TMED5 PE=1 SV=1
852	1	SwissProt	Q15904	70	52164	1	1	1	1	0.09	V-type proton ATPase subunit S1 OS=Homo sapiens GN=ATP6AP1 PE=1 SV=2
855	1	SwissProt	Q13948	70	77636	2	1	2	1	0.06	Protein CASP OS=Homo sapiens GN=CUX1 PE=1 SV=2
857	1	SwissProt	Q9Y3B4	70	14690	1	1	1	1	0.37	Splicing factor 3B subunit 6 OS=Homo sapiens GN=SF3B6 PE=1 SV=1
858	1	SwissProt	P53701	70	30981	3	2	2	1	0.16	Cytochrome c-type heme lyase OS=Homo sapiens GN=HCCS PE=1 SV=1
860	1	SwissProt	O75925	70	72760	1	1	1	1	0.07	E3 SUMO-protein ligase PIAS1 OS=Homo sapiens GN=PIAS1 PE=1 SV=2
861	1	SwissProt	Q12948	70	57096	3	1	3	1	0.09	Forkhead box protein C1 OS=Homo sapiens GN=FOXC1 PE=1 SV=3
867	1	SwissProt	Q13347	69	36878	2	2	1	1	0.14	Eukaryotic translation initiation factor 3 subunit I OS=Homo sapiens GN=EIF3I PE=1 SV=1
868	1	SwissProt	Q9BYC8	69	21733	2	2	1	1	0.24	39S ribosomal protein L32, mitochondrial OS=Homo sapiens GN=MRPL32 PE=1 SV=1
870	1	SwissProt	Q13586	69	77660	1	1	1	1	0.06	Stromal interaction molecule 1 OS=Homo sapiens GN=STIM1 PE=1 SV=3
872	1	SwissProt	Q96IX5	69	6510	1	1	1	1	1	Up-regulated during skeletal muscle growth protein 5 OS=Homo sapiens GN=USMG5 PE=1 SV=1
873	1	SwissProt	Q75N03	69	55111	2	1	2	1	0.09	E3 ubiquitin-protein ligase Hakai OS=Homo sapiens GN=CBLL1 PE=1 SV=1
874	1	SwissProt	O96028	69	156209	1	1	1	1	0.03	Histone-lysine N-methyltransferase NSD2 OS=Homo sapiens GN=NSD2 PE=1 SV=1
877	1	SwissProt	Q9NWB1	68	42872	1	1	1	1	0.12	RNA binding protein fox-1 homolog 1 OS=Homo sapiens GN=RBFOX1 PE=1 SV=2
878	1	SwissProt	Q6RW13	68	17579	1	1	1	1	0.3	Type-1 angiotensin II receptor-associated protein OS=Homo sapiens GN=AGTRAP PE=1 SV=1
881	1	SwissProt	Q9Y237	68	13858	1	1	1	1	0.4	Peptidyl-prolyl cis-trans isomerase NIMA-interacting 4 OS=Homo sapiens GN=PIN4 PE=1 SV=1
883	1	SwissProt	Q5JRX3	68	118364	3	2	2	1	0.04	Presequence protease, mitochondrial OS=Homo sapiens GN=PITRM1 PE=1 SV=3
884	1	SwissProt	P51649	68	58034	1	1	1	1	0.08	Succinate-semialdehyde dehydrogenase, mitochondrial OS=Homo sapiens GN=ALDH5A1 PE=1 SV=2
887	1	SwissProt	O43709	68	32202	2	1	2	1	0.16	Probable 18S rRNA (guanine-N(7))-methyltransferase OS=Homo sapiens GN=BUD23 PE=1 SV=2
890	1	SwissProt	Q9NX24	67	17532	1	1	1	1	0.3	H/ACA ribonucleoprotein complex subunit 2 OS=Homo sapiens GN=NHP2 PE=1 SV=1
894	1	SwissProt	O14646	67	197707	3	1	3	1	0.02	Chromodomain-helicase-DNA-binding protein 1 OS=Homo sapiens GN=CHD1 PE=1 SV=2
895	1	SwissProt	Q8TDN6	67	41660	2	1	2	1	0.12	Ribosome biogenesis protein BRX1 homolog OS=Homo sapiens GN=BRIX1 PE=1 SV=2
901	1	SwissProt	Q7L5D6	66	36709	1	1	1	1	0.14	Golgi to ER traffic protein 4 homolog OS=Homo sapiens GN=GET4 PE=1 SV=1
902	1	SwissProt	Q9Y5B6	66	105195	1	1	1	1	0.05	PAX3- and PAX7-binding protein 1 OS=Homo sapiens GN=PAXBP1 PE=1 SV=2
903	1	SwissProt	E9PRG8	66	13790	2	1	1	1	0.4	Uncharacterized protein C11orf98 OS=Homo sapiens GN=C11orf98 PE=4 SV=1
910	1	SwissProt	P08133	66	76168	1	1	1	1	0.06	Annexin A6 OS=Homo sapiens GN=ANXA6 PE=1 SV=3
912	1	SwissProt	P62304	65	10854	4	3	1	1	2.58	Small nuclear ribonucleoprotein E OS=Homo sapiens GN=SNRPE PE=1 SV=1
913	1	SwissProt	P06493	65	34131	2	1	2	1	0.15	Cyclin-dependent kinase 1 OS=Homo sapiens GN=CDK1 PE=1 SV=3
920	1	SwissProt	P21912	64	32407	1	1	1	1	0.16	Succinate dehydrogenase [ubiquinone] iron-sulfur subunit, mitochondrial OS=Homo sapiens GN=SDHB PE=1 SV=3
925	1	SwissProt	P40937	64	38757	2	1	2	1	0.13	Replication factor C subunit 5 OS=Homo sapiens GN=RFC5 PE=1 SV=1
927	1	SwissProt	Q8IX18	64	89815	1	1	1	1	0.05	Probable ATP-dependent RNA helicase DHX40 OS=Homo sapiens GN=DHX40 PE=1 SV=2
936	1	SwissProt	Q96C36	63	33958	3	1	3	1	0.15	Pyrroline-5-carboxylate reductase 2 OS=Homo sapiens GN=PYCR2 PE=1 SV=1
937	1	SwissProt	Q9ULX6	63	72060	2	1	2	1	0.07	A-kinase anchor protein 8-like OS=Homo sapiens GN=AKAP8L PE=1 SV=3
939	1	SwissProt	O14776	63	124051	4	1	4	1	0.04	Transcription elongation regulator 1 OS=Homo sapiens GN=TCERG1 PE=1 SV=2
940	1	SwissProt	P61160	63	45017	2	2	1	1	0.23	Actin-related protein 2 OS=Homo sapiens GN=ACTR2 PE=1 SV=1
942	1	SwissProt	Q9BSH4	63	32913	1	1	1	1	0.15	Translational activator of cytochrome c oxidase 1 OS=Homo sapiens GN=TACO1 PE=1 SV=1
945	1	SwissProt	P21964	62	30474	2	2	1	1	0.17	Catechol O-methyltransferase OS=Homo sapiens GN=COMT PE=1 SV=2
946	1	SwissProt	Q9BRU9	62	28783	1	1	1	1	0.18	rRNA-processing protein UTP23 homolog OS=Homo sapiens GN=UTP23 PE=1 SV=2
947	1	SwissProt	O00411	62	140300	1	1	1	1	0.03	DNA-directed RNA polymerase, mitochondrial OS=Homo sapiens GN=POLRMT PE=1 SV=2
948	1	SwissProt	Q15006	62	34982	2	1	2	1	0.14	ER membrane protein complex subunit 2 OS=Homo sapiens GN=EMC2 PE=1 SV=1
949	1	SwissProt	P61966	62	18949	1	1	1	1	0.28	AP-1 complex subunit sigma-1A OS=Homo sapiens GN=AP1S1 PE=1 SV=1
950	1	SwissProt	P49841	62	47228	1	1	1	1	0.11	Glycogen synthase kinase-3 beta OS=Homo sapiens GN=GSK3B PE=1 SV=2
951	1	SwissProt	O15155	62	13395	1	1	1	1	0.41	BET1 homolog OS=Homo sapiens GN=BET1 PE=1 SV=1
953	1	SwissProt	Q9BTV4	62	44904	2	2	1	1	0.11	Transmembrane protein 43 OS=Homo sapiens GN=TMEM43 PE=1 SV=1
955	1	SwissProt	Q9BRT2	61	14979	1	1	1	1	0.36	Ubiquinol-cytochrome-c reductase complex assembly factor 2 OS=Homo sapiens GN=UQCC2 PE=1 SV=1
956	1	SwissProt	Q15369	61	12636	1	1	1	1	0.44	Elongin-C OS=Homo sapiens GN=ELOC PE=1 SV=1
959	1	SwissProt	Q14108	61	54712	1	1	1	1	0.09	Lysosome membrane protein 2 OS=Homo sapiens GN=SCARB2 PE=1 SV=2
962	1	SwissProt	Q8IWX8	61	104150	1	1	1	1	0.05	Calcium homeostasis endoplasmic reticulum protein OS=Homo sapiens GN=CHERP PE=1 SV=3
963	1	SwissProt	P48059	61	39108	1	1	1	1	0.13	LIM and senescent cell antigen-like-containing domain protein 1 OS=Homo sapiens GN=LIMS1 PE=1 SV=4
964	1	SwissProt	Q9Y263	61	88641	1	1	1	1	0.05	Phospholipase A-2-activating protein OS=Homo sapiens GN=PLAA PE=1 SV=2
965	1	SwissProt	Q8N5K1	61	15497	2	1	2	1	0.35	CDGSH iron-sulfur domain-containing protein 2 OS=Homo sapiens GN=CISD2 PE=1 SV=1
967	1	SwissProt	O15213	60	68485	1	1	1	1	0.07	WD repeat-containing protein 46 OS=Homo sapiens GN=WDR46 PE=1 SV=3
968	1	SwissProt	P41208	60	19726	1	1	1	1	0.27	Centrin-2 OS=Homo sapiens GN=CETN2 PE=1 SV=1
969	1	SwissProt	O00178	60	73035	1	1	1	1	0.07	GTP-binding protein 1 OS=Homo sapiens GN=GTPBP1 PE=1 SV=3
970	1	SwissProt	Q9GZR2	60	46871	2	2	1	1	0.22	RNA exonuclease 4 OS=Homo sapiens GN=REXO4 PE=1 SV=2
973	1	SwissProt	Q9BYD2	60	30395	3	1	3	1	0.17	39S ribosomal protein L9, mitochondrial OS=Homo sapiens GN=MRPL9 PE=1 SV=2
974	1	SwissProt	Q69YH5	60	114146	1	1	1	1	0.04	Cell division cycle-associated protein 2 OS=Homo sapiens GN=CDCA2 PE=1 SV=2
975	1	SwissProt	Q9H8Y5	60	81562	2	1	2	1	0.06	Ankyrin repeat and zinc finger domain-containing protein 1 OS=Homo sapiens GN=ANKZF1 PE=1 SV=1
978	1	SwissProt	Q7Z739	59	63936	2	2	1	1	0.16	YTH domain-containing family protein 3 OS=Homo sapiens GN=YTHDF3 PE=1 SV=1
979	1	SwissProt	Q9HAV7	59	24492	1	1	1	1	0.21	GrpE protein homolog 1, mitochondrial OS=Homo sapiens GN=GRPEL1 PE=1 SV=2
981	1	SwissProt	O15400	59	29911	1	1	1	1	0.17	Syntaxin-7 OS=Homo sapiens GN=STX7 PE=1 SV=4
982	1	SwissProt	Q15293	59	38866	1	1	1	1	0.13	Reticulocalbin-1 OS=Homo sapiens GN=RCN1 PE=1 SV=1
983	1	SwissProt	Q12769	59	164355	1	1	1	1	0.03	Nuclear pore complex protein Nup160 OS=Homo sapiens GN=NUP160 PE=1 SV=3
985	1	SwissProt	Q9NY12	59	22505	2	1	2	1	0.23	H/ACA ribonucleoprotein complex subunit 1 OS=Homo sapiens GN=GAR1 PE=1 SV=1
986	1	SwissProt	O75915	59	21600	1	1	1	1	0.24	PRA1 family protein 3 OS=Homo sapiens GN=ARL6IP5 PE=1 SV=1
987	1	SwissProt	Q96GD4	59	39571	1	1	1	1	0.13	Aurora kinase B OS=Homo sapiens GN=AURKB PE=1 SV=3
989	1	SwissProt	O75534	59	89684	4	1	4	1	0.05	Cold shock domain-containing protein E1 OS=Homo sapiens GN=CSDE1 PE=1 SV=2
991	1	SwissProt	Q9UBL3	59	69307	2	1	2	1	0.07	Set1/Ash2 histone methyltransferase complex subunit ASH2 OS=Homo sapiens GN=ASH2L PE=1 SV=1
992	1	SwissProt	P52756	59	92610	1	1	1	1	0.05	RNA-binding protein 5 OS=Homo sapiens GN=RBM5 PE=1 SV=2
998	1	SwissProt	Q12824	58	44398	1	1	1	1	0.11	SWI/SNF-related matrix-associated actin-dependent regulator of chromatin subfamily B member 1 OS=Homo sapiens GN=SMARCB1 PE=1 SV=2
999	1	SwissProt	O43837	58	42442	1	1	1	1	0.12	Isocitrate dehydrogenase [NAD] subunit beta, mitochondrial OS=Homo sapiens GN=IDH3B PE=1 SV=2
1004	1	SwissProt	O95391	58	68800	1	1	1	1	0.07	Pre-mRNA-splicing factor SLU7 OS=Homo sapiens GN=SLU7 PE=1 SV=2
1007	1	SwissProt	O15226	57	78308	3	1	3	1	0.06	NF-kappa-B-repressing factor OS=Homo sapiens GN=NKRF PE=1 SV=2
1011	1	SwissProt	O15143	57	41722	1	1	1	1	0.12	Actin-related protein 2/3 complex subunit 1B OS=Homo sapiens GN=ARPC1B PE=1 SV=3
1013	1	SwissProt	O75431	57	30086	1	1	1	1	0.17	Metaxin-2 OS=Homo sapiens GN=MTX2 PE=1 SV=1
1014	1	SwissProt	Q9Y3T9	57	85721	4	1	4	1	0.06	Nucleolar complex protein 2 homolog OS=Homo sapiens GN=NOC2L PE=1 SV=4
1015	1	SwissProt	Q9H3P2	57	57469	1	1	1	1	0.09	Negative elongation factor A OS=Homo sapiens GN=NELFA PE=1 SV=3
1018	1	SwissProt	Q9UBB4	56	54196	1	1	1	1	0.09	Ataxin-10 OS=Homo sapiens GN=ATXN10 PE=1 SV=1
1020	1	SwissProt	Q6PD62	56	134332	2	1	2	1	0.04	RNA polymerase-associated protein CTR9 homolog OS=Homo sapiens GN=CTR9 PE=1 SV=1
1021	1	SwissProt	Q9GZT3	56	12398	1	1	1	1	0.45	SRA stem-loop-interacting RNA-binding protein, mitochondrial OS=Homo sapiens GN=SLIRP PE=1 SV=1
1025	1	SwissProt	Q9H0U6	56	20792	1	1	1	1	0.25	39S ribosomal protein L18, mitochondrial OS=Homo sapiens GN=MRPL18 PE=1 SV=1
1027	1	SwissProt	Q15061	56	75813	1	1	1	1	0.06	WD repeat-containing protein 43 OS=Homo sapiens GN=WDR43 PE=1 SV=3
1028	1	SwissProt	P18031	56	50505	2	1	2	1	0.1	Tyrosine-protein phosphatase non-receptor type 1 OS=Homo sapiens GN=PTPN1 PE=1 SV=1
1029	1	SwissProt	Q13642	56	38006	1	1	1	1	0.13	Four and a half LIM domains protein 1 OS=Homo sapiens GN=FHL1 PE=1 SV=4
1031	1	SwissProt	O00422	56	17607	1	1	1	1	0.3	Histone deacetylase complex subunit SAP18 OS=Homo sapiens GN=SAP18 PE=1 SV=1
1033	1	SwissProt	P30049	55	17479	1	1	1	1	0.31	ATP synthase subunit delta, mitochondrial OS=Homo sapiens GN=ATP5D PE=1 SV=2
1037	1	SwissProt	P67812	55	20612	3	2	2	1	0.57	Signal peptidase complex catalytic subunit SEC11A OS=Homo sapiens GN=SEC11A PE=1 SV=1
1039	1	SwissProt	Q8WXX5	55	30062	1	1	1	1	0.17	DnaJ homolog subfamily C member 9 OS=Homo sapiens GN=DNAJC9 PE=1 SV=1
1042	1	SwissProt	P45954	55	47797	1	1	1	1	0.1	Short/branched chain specific acyl-CoA dehydrogenase, mitochondrial OS=Homo sapiens GN=ACADSB PE=1 SV=1
1045	1	SwissProt	Q8WVM8	55	72676	1	1	1	1	0.07	Sec1 family domain-containing protein 1 OS=Homo sapiens GN=SCFD1 PE=1 SV=4
1046	1	SwissProt	P43003	55	59705	1	1	1	1	0.08	Excitatory amino acid transporter 1 OS=Homo sapiens GN=SLC1A3 PE=1 SV=1
1047	1	SwissProt	O15145	55	20761	2	1	2	1	0.25	Actin-related protein 2/3 complex subunit 3 OS=Homo sapiens GN=ARPC3 PE=1 SV=3
1049	1	SwissProt	Q9UER7	54	82064	1	1	1	1	0.06	Death domain-associated protein 6 OS=Homo sapiens GN=DAXX PE=1 SV=2
1052	1	SwissProt	Q16543	54	44953	1	1	1	1	0.11	Hsp90 co-chaperone Cdc37 OS=Homo sapiens GN=CDC37 PE=1 SV=1
1054	1	SwissProt	Q7Z6M4	54	44500	1	1	1	1	0.11	Transcription termination factor 4, mitochondrial OS=Homo sapiens GN=MTERF4 PE=1 SV=3
1057	1	SwissProt	P43686	54	47451	3	1	3	1	0.1	26S protease regulatory subunit 6B OS=Homo sapiens GN=PSMC4 PE=1 SV=2
1058	1	SwissProt	Q8NHV4	54	72548	1	1	1	1	0.07	Protein NEDD1 OS=Homo sapiens GN=NEDD1 PE=1 SV=1
1059	1	SwissProt	Q9Y606	54	48010	2	1	2	1	0.1	tRNA pseudouridine synthase A, mitochondrial OS=Homo sapiens GN=PUS1 PE=1 SV=3
1060	1	SwissProt	Q92759	54	52324	2	1	2	1	0.09	General transcription factor IIH subunit 4 OS=Homo sapiens GN=GTF2H4 PE=1 SV=1
1061	1	SwissProt	Q9NQG1	54	9518	1	1	1	1	0.62	Protein MANBAL OS=Homo sapiens GN=MANBAL PE=1 SV=1
1064	1	SwissProt	Q6L8Q7	54	68221	1	1	1	1	0.07	2',5'-phosphodiesterase 12 OS=Homo sapiens GN=PDE12 PE=1 SV=2
1066	1	SwissProt	P19388	54	24650	3	1	2	1	0.21	DNA-directed RNA polymerases I, II, and III subunit RPABC1 OS=Homo sapiens GN=POLR2E PE=1 SV=4
1067	1	SwissProt	Q9P2W9	54	38821	1	1	1	1	0.13	Syntaxin-18 OS=Homo sapiens GN=STX18 PE=1 SV=1
1068	1	SwissProt	Q9NVV4	53	66985	2	2	1	1	0.07	Poly(A) RNA polymerase, mitochondrial OS=Homo sapiens GN=MTPAP PE=1 SV=1
1069	1	SwissProt	Q16513	53	112820	5	1	4	1	0.04	Serine/threonine-protein kinase N2 OS=Homo sapiens GN=PKN2 PE=1 SV=1
1071	1	SwissProt	O60763	53	108740	1	1	1	1	0.04	General vesicular transport factor p115 OS=Homo sapiens GN=USO1 PE=1 SV=2
1072	1	SwissProt	Q9UL40	53	33539	1	1	1	1	0.15	Zinc finger protein 346 OS=Homo sapiens GN=ZNF346 PE=1 SV=1
1073	1	SwissProt	Q8N8A6	53	72983	1	1	1	1	0.07	ATP-dependent RNA helicase DDX51 OS=Homo sapiens GN=DDX51 PE=1 SV=3
1074	1	SwissProt	Q8NI60	53	72418	1	1	1	1	0.07	Atypical kinase COQ8A, mitochondrial OS=Homo sapiens GN=COQ8A PE=1 SV=1
1075	1	SwissProt	Q71F23	53	47721	1	1	1	1	0.1	Centromere protein U OS=Homo sapiens GN=CENPU PE=1 SV=1
1077	1	SwissProt	Q00688	53	25218	1	1	1	1	0.2	Peptidyl-prolyl cis-trans isomerase FKBP3 OS=Homo sapiens GN=FKBP3 PE=1 SV=1
1078	1	SwissProt	Q92575	53	57028	2	2	1	1	0.18	UBX domain-containing protein 4 OS=Homo sapiens GN=UBXN4 PE=1 SV=2
1081	1	SwissProt	O15091	53	68014	1	1	1	1	0.07	Mitochondrial ribonuclease P protein 3 OS=Homo sapiens GN=KIAA0391 PE=1 SV=2
1082	1	SwissProt	P41252	52	145718	2	1	2	1	0.03	Isoleucine--tRNA ligase, cytoplasmic OS=Homo sapiens GN=IARS PE=1 SV=2
1083	1	SwissProt	P02768	52	71317	1	1	1	1	0.07	Serum albumin OS=Homo sapiens GN=ALB PE=1 SV=2
1084	1	SwissProt	P78549	52	34767	1	1	1	1	0.14	Endonuclease III-like protein 1 OS=Homo sapiens GN=NTHL1 PE=1 SV=2
1088	1	SwissProt	Q5SRE5	52	198369	2	1	2	1	0.02	Nucleoporin NUP188 homolog OS=Homo sapiens GN=NUP188 PE=1 SV=1
1089	1	SwissProt	Q9UBB9	52	97158	1	1	1	1	0.05	Tuftelin-interacting protein 11 OS=Homo sapiens GN=TFIP11 PE=1 SV=1
1092	1	SwissProt	Q68E01	52	119533	1	1	1	1	0.04	Integrator complex subunit 3 OS=Homo sapiens GN=INTS3 PE=1 SV=1
1093	1	SwissProt	P20585	52	128301	1	1	1	1	0.04	DNA mismatch repair protein Msh3 OS=Homo sapiens GN=MSH3 PE=1 SV=4
1094	1	SwissProt	Q969V3	52	63106	4	2	3	1	0.08	Nicalin OS=Homo sapiens GN=NCLN PE=1 SV=2
1096	1	SwissProt	O75844	52	55063	3	1	3	1	0.09	CAAX prenyl protease 1 homolog OS=Homo sapiens GN=ZMPSTE24 PE=1 SV=2
1097	1	SwissProt	Q9BUI4	52	60972	1	1	1	1	0.08	DNA-directed RNA polymerase III subunit RPC3 OS=Homo sapiens GN=POLR3C PE=1 SV=1
1098	1	SwissProt	Q9Y2Z4	52	53394	2	1	2	1	0.09	Tyrosine--tRNA ligase, mitochondrial OS=Homo sapiens GN=YARS2 PE=1 SV=2
1099	1	SwissProt	P57740	52	107048	2	1	2	1	0.05	Nuclear pore complex protein Nup107 OS=Homo sapiens GN=NUP107 PE=1 SV=1
1101	1	SwissProt	Q8WUB8	51	57041	1	1	1	1	0.09	PHD finger protein 10 OS=Homo sapiens GN=PHF10 PE=1 SV=3
1102	1	SwissProt	P82912	51	20774	2	1	2	1	0.25	28S ribosomal protein S11, mitochondrial OS=Homo sapiens GN=MRPS11 PE=1 SV=2
1105	1	SwissProt	P10155	51	61372	2	1	2	1	0.08	60 kDa SS-A/Ro ribonucleoprotein OS=Homo sapiens GN=TROVE2 PE=1 SV=2
1106	1	SwissProt	O75494	51	31339	1	1	1	1	0.16	Serine/arginine-rich splicing factor 10 OS=Homo sapiens GN=SRSF10 PE=1 SV=1
1108	1	SwissProt	P63208	51	18817	1	1	1	1	0.28	S-phase kinase-associated protein 1 OS=Homo sapiens GN=SKP1 PE=1 SV=2
1109	1	SwissProt	Q969Z0	51	71150	1	1	1	1	0.07	Protein TBRG4 OS=Homo sapiens GN=TBRG4 PE=1 SV=1
1110	1	SwissProt	Q92520	51	24950	1	1	1	1	0.21	Protein FAM3C OS=Homo sapiens GN=FAM3C PE=1 SV=1
1112	1	SwissProt	Q01650	51	55659	1	1	1	1	0.09	Large neutral amino acids transporter small subunit 1 OS=Homo sapiens GN=SLC7A5 PE=1 SV=2
1115	1	SwissProt	P61081	51	21172	1	1	1	1	0.25	NEDD8-conjugating enzyme Ubc12 OS=Homo sapiens GN=UBE2M PE=1 SV=1
1117	1	SwissProt	Q9NVX2	50	53800	1	1	1	1	0.09	Notchless protein homolog 1 OS=Homo sapiens GN=NLE1 PE=1 SV=4
1118	1	SwissProt	Q9GZR1	50	127550	2	1	2	1	0.04	Sentrin-specific protease 6 OS=Homo sapiens GN=SENP6 PE=1 SV=2
1121	1	SwissProt	Q14152	50	166867	2	1	2	1	0.03	Eukaryotic translation initiation factor 3 subunit A OS=Homo sapiens GN=EIF3A PE=1 SV=1
1122	1	SwissProt	P54132	50	160611	1	1	1	1	0.03	Bloom syndrome protein OS=Homo sapiens GN=BLM PE=1 SV=1
1123	1	SwissProt	Q75QN2	50	114498	1	1	1	1	0.04	Integrator complex subunit 8 OS=Homo sapiens GN=INTS8 PE=1 SV=1
1126	1	SwissProt	Q9BVC6	50	26194	1	1	1	1	0.2	Transmembrane protein 109 OS=Homo sapiens GN=TMEM109 PE=1 SV=1
1128	1	SwissProt	Q8N5A5	50	57780	2	1	2	1	0.08	Zinc finger CCCH-type with G patch domain-containing protein OS=Homo sapiens GN=ZGPAT PE=1 SV=3
1129	1	SwissProt	Q9P2K5	50	64309	1	1	1	1	0.08	Myelin expression factor 2 OS=Homo sapiens GN=MYEF2 PE=1 SV=3
1130	1	SwissProt	P09001	50	38893	1	1	1	1	0.13	39S ribosomal protein L3, mitochondrial OS=Homo sapiens GN=MRPL3 PE=1 SV=1
1131	1	SwissProt	O00299	50	27248	1	1	1	1	0.19	Chloride intracellular channel protein 1 OS=Homo sapiens GN=CLIC1 PE=1 SV=4
1132	1	SwissProt	P61962	49	39528	1	1	1	1	0.13	DDB1- and CUL4-associated factor 7 OS=Homo sapiens GN=DCAF7 PE=1 SV=1
1133	1	SwissProt	Q99805	49	76809	2	2	1	1	0.13	Transmembrane 9 superfamily member 2 OS=Homo sapiens GN=TM9SF2 PE=1 SV=1
1135	1	SwissProt	Q8NFH3	49	42581	1	1	1	1	0.12	Nucleoporin Nup43 OS=Homo sapiens GN=NUP43 PE=1 SV=1
1137	1	SwissProt	Q13895	49	49798	2	1	2	1	0.1	Bystin OS=Homo sapiens GN=BYSL PE=1 SV=3
1138	1	SwissProt	Q96G23	49	44961	1	1	1	1	0.11	Ceramide synthase 2 OS=Homo sapiens GN=CERS2 PE=1 SV=1
1139	1	SwissProt	Q9Y2Q3	49	25594	1	1	1	1	0.2	Glutathione S-transferase kappa 1 OS=Homo sapiens GN=GSTK1 PE=1 SV=3
1141	1	SwissProt	Q9BS18	49	8516	1	1	1	1	0.71	Anaphase-promoting complex subunit 13 OS=Homo sapiens GN=ANAPC13 PE=1 SV=1
1142	1	SwissProt	P82675	49	48489	1	1	1	1	0.1	28S ribosomal protein S5, mitochondrial OS=Homo sapiens GN=MRPS5 PE=1 SV=2
1143	1	SwissProt	P13073	48	19621	1	1	1	1	0.27	Cytochrome c oxidase subunit 4 isoform 1, mitochondrial OS=Homo sapiens GN=COX4I1 PE=1 SV=1
1144	1	SwissProt	Q02447	48	82446	1	1	1	1	0.06	Transcription factor Sp3 OS=Homo sapiens GN=SP3 PE=1 SV=3
1145	1	SwissProt	P49642	48	50327	2	1	2	1	0.1	DNA primase small subunit OS=Homo sapiens GN=PRIM1 PE=1 SV=1
1146	1	SwissProt	P16152	48	30641	1	1	1	1	0.17	Carbonyl reductase [NADPH] 1 OS=Homo sapiens GN=CBR1 PE=1 SV=3
1147	1	SwissProt	Q9BRP8	48	22642	1	1	1	1	0.23	Partner of Y14 and mago OS=Homo sapiens GN=PYM1 PE=1 SV=1
1148	1	SwissProt	Q13505	48	51673	1	1	1	1	0.1	Metaxin-1 OS=Homo sapiens GN=MTX1 PE=1 SV=2
1150	1	SwissProt	Q96BP2	48	13694	1	1	1	1	0.41	Coiled-coil-helix-coiled-coil-helix domain-containing protein 1 OS=Homo sapiens GN=CHCHD1 PE=1 SV=1
1151	1	SwissProt	Q96PU8	48	37761	1	1	1	1	0.13	Protein quaking OS=Homo sapiens GN=QKI PE=1 SV=1
1152	1	SwissProt	Q99757	48	18543	1	1	1	1	0.29	Thioredoxin, mitochondrial OS=Homo sapiens GN=TXN2 PE=1 SV=2
1156	1	SwissProt	Q8IY57	48	20117	2	1	1	1	0.26	YY1-associated factor 2 OS=Homo sapiens GN=YAF2 PE=1 SV=3
1160	1	SwissProt	O60762	48	29673	1	1	1	1	0.17	Dolichol-phosphate mannosyltransferase subunit 1 OS=Homo sapiens GN=DPM1 PE=1 SV=1
1161	1	SwissProt	Q9NRG9	48	60392	3	1	3	1	0.08	Aladin OS=Homo sapiens GN=AAAS PE=1 SV=1
1167	1	SwissProt	Q9P2R7	47	50627	2	2	1	1	0.1	Succinate--CoA ligase [ADP-forming] subunit beta, mitochondrial OS=Homo sapiens GN=SUCLA2 PE=1 SV=3
1170	1	SwissProt	Q9UJU6	47	48463	2	1	2	1	0.1	Drebrin-like protein OS=Homo sapiens GN=DBNL PE=1 SV=1
1171	1	SwissProt	Q16836	47	34329	2	1	2	1	0.15	Hydroxyacyl-coenzyme A dehydrogenase, mitochondrial OS=Homo sapiens GN=HADH PE=1 SV=3
1172	1	SwissProt	O95248	47	210294	1	1	1	1	0.02	Myotubularin-related protein 5 OS=Homo sapiens GN=SBF1 PE=1 SV=3
1174	1	SwissProt	Q66K89	47	84812	1	1	1	1	0.06	Transcription factor E4F1 OS=Homo sapiens GN=E4F1 PE=1 SV=2
1176	1	SwissProt	Q9Y2X9	47	97596	1	1	1	1	0.05	Zinc finger protein 281 OS=Homo sapiens GN=ZNF281 PE=1 SV=1
1177	1	SwissProt	Q9ULC3	47	26871	1	1	1	1	0.19	Ras-related protein Rab-23 OS=Homo sapiens GN=RAB23 PE=1 SV=1
1178	1	SwissProt	Q86XP3	47	103197	1	1	1	1	0.05	ATP-dependent RNA helicase DDX42 OS=Homo sapiens GN=DDX42 PE=1 SV=1
1180	1	SwissProt	Q9H3G5	47	54414	2	1	2	1	0.09	Probable serine carboxypeptidase CPVL OS=Homo sapiens GN=CPVL PE=1 SV=2
1181	1	SwissProt	P78345	46	32043	1	1	1	1	0.16	Ribonuclease P protein subunit p38 OS=Homo sapiens GN=RPP38 PE=1 SV=2
1182	1	SwissProt	P08574	46	35741	1	1	1	1	0.14	Cytochrome c1, heme protein, mitochondrial OS=Homo sapiens GN=CYC1 PE=1 SV=3
1183	1	SwissProt	P0C7I6	46	46952	1	1	1	1	0.11	Coiled-coil domain-containing protein 159 OS=Homo sapiens GN=CCDC159 PE=2 SV=1
1186	1	SwissProt	Q9UJW0	46	53216	1	1	1	1	0.09	Dynactin subunit 4 OS=Homo sapiens GN=DCTN4 PE=1 SV=1
1187	1	SwissProt	Q96GA3	46	55049	3	1	3	1	0.09	Protein LTV1 homolog OS=Homo sapiens GN=LTV1 PE=1 SV=1
1188	1	SwissProt	Q15637	46	68514	1	1	1	1	0.07	Splicing factor 1 OS=Homo sapiens GN=SF1 PE=1 SV=4
1189	1	SwissProt	Q9NUQ7	46	53626	1	1	1	1	0.09	Ufm1-specific protease 2 OS=Homo sapiens GN=UFSP2 PE=1 SV=3
1190	1	SwissProt	Q99442	46	46175	1	1	1	1	0.11	Translocation protein SEC62 OS=Homo sapiens GN=SEC62 PE=1 SV=1
1191	1	SwissProt	Q9H1I8	45	87048	1	1	1	1	0.06	Activating signal cointegrator 1 complex subunit 2 OS=Homo sapiens GN=ASCC2 PE=1 SV=3
1192	1	SwissProt	O95639	45	31261	1	1	1	1	0.16	Cleavage and polyadenylation specificity factor subunit 4 OS=Homo sapiens GN=CPSF4 PE=1 SV=1
1193	1	SwissProt	Q96ME7	45	65724	1	1	1	1	0.07	Zinc finger protein 512 OS=Homo sapiens GN=ZNF512 PE=1 SV=2
1194	1	SwissProt	P51798	45	89136	1	1	1	1	0.05	H(+)/Cl(-) exchange transporter 7 OS=Homo sapiens GN=CLCN7 PE=1 SV=2
1195	1	SwissProt	Q9NQS7	45	105764	2	1	2	1	0.05	Inner centromere protein OS=Homo sapiens GN=INCENP PE=1 SV=3
1197	1	SwissProt	Q9H0U9	45	49390	1	1	1	1	0.1	Testis-specific Y-encoded-like protein 1 OS=Homo sapiens GN=TSPYL1 PE=1 SV=3
1198	1	SwissProt	Q92688	45	28941	1	1	1	1	0.18	Acidic leucine-rich nuclear phosphoprotein 32 family member B OS=Homo sapiens GN=ANP32B PE=1 SV=1
1199	1	SwissProt	P09429	45	25049	3	1	3	1	0.21	High mobility group protein B1 OS=Homo sapiens GN=HMGB1 PE=1 SV=3
1200	1	SwissProt	P81605	45	11391	1	1	1	1	0.5	Dermcidin OS=Homo sapiens GN=DCD PE=1 SV=2
1202	1	SwissProt	Q9UK61	45	190453	2	1	2	1	0.03	Protein TASOR OS=Homo sapiens GN=FAM208A PE=1 SV=3
1203	1	SwissProt	Q9NV56	45	22574	1	1	1	1	0.23	MRG/MORF4L-binding protein OS=Homo sapiens GN=MRGBP PE=1 SV=1
1205	1	SwissProt	O00161	45	23682	1	1	1	1	0.22	Synaptosomal-associated protein 23 OS=Homo sapiens GN=SNAP23 PE=1 SV=1
1207	1	SwissProt	P49137	44	45938	1	1	1	1	0.11	MAP kinase-activated protein kinase 2 OS=Homo sapiens GN=MAPKAPK2 PE=1 SV=1
1208	1	SwissProt	Q9NX20	44	28488	1	1	1	1	0.18	39S ribosomal protein L16, mitochondrial OS=Homo sapiens GN=MRPL16 PE=1 SV=1
1209	1	SwissProt	Q86U38	44	70136	2	1	2	1	0.07	Nucleolar protein 9 OS=Homo sapiens GN=NOP9 PE=1 SV=1
1210	1	SwissProt	O14874	44	46616	1	1	1	1	0.11	[3-methyl-2-oxobutanoate dehydrogenase [lipoamide]] kinase, mitochondrial OS=Homo sapiens GN=BCKDK PE=1 SV=2
1213	1	SwissProt	Q96FJ2	44	10457	1	1	1	1	0.56	Dynein light chain 2, cytoplasmic OS=Homo sapiens GN=DYNLL2 PE=1 SV=1
1215	1	SwissProt	Q9UI36	44	79084	1	1	1	1	0.06	Dachshund homolog 1 OS=Homo sapiens GN=DACH1 PE=1 SV=3
1216	1	SwissProt	Q8NBQ5	44	33257	1	1	1	1	0.15	Estradiol 17-beta-dehydrogenase 11 OS=Homo sapiens GN=HSD17B11 PE=1 SV=3
1218	1	SwissProt	Q15906	44	40798	2	1	2	1	0.12	Vacuolar protein sorting-associated protein 72 homolog OS=Homo sapiens GN=VPS72 PE=1 SV=1
1220	1	SwissProt	Q8TAT6	43	69046	1	1	1	1	0.07	Nuclear protein localization protein 4 homolog OS=Homo sapiens GN=NPLOC4 PE=1 SV=3
1221	1	SwissProt	Q96RQ3	43	80935	1	1	1	1	0.06	Methylcrotonoyl-CoA carboxylase subunit alpha, mitochondrial OS=Homo sapiens GN=MCCC1 PE=1 SV=3
1222	1	SwissProt	Q12907	43	40545	1	1	1	1	0.12	Vesicular integral-membrane protein VIP36 OS=Homo sapiens GN=LMAN2 PE=1 SV=1
1223	1	SwissProt	Q8N7H5	43	60110	3	1	3	1	0.08	RNA polymerase II-associated factor 1 homolog OS=Homo sapiens GN=PAF1 PE=1 SV=2
1224	1	SwissProt	Q9UBB5	43	43570	1	1	1	1	0.11	Methyl-CpG-binding domain protein 2 OS=Homo sapiens GN=MBD2 PE=1 SV=1
1225	1	SwissProt	O00629	43	58364	1	1	1	1	0.08	Importin subunit alpha-3 OS=Homo sapiens GN=KPNA4 PE=1 SV=1
1226	1	SwissProt	Q6P6C2	43	44571	2	1	2	1	0.11	RNA demethylase ALKBH5 OS=Homo sapiens GN=ALKBH5 PE=1 SV=2
1228	1	SwissProt	Q9UPW6	43	83017	2	1	2	1	0.06	DNA-binding protein SATB2 OS=Homo sapiens GN=SATB2 PE=1 SV=2
1232	1	SwissProt	Q8TB37	43	34289	1	1	1	1	0.15	Iron-sulfur protein NUBPL OS=Homo sapiens GN=NUBPL PE=1 SV=3
1233	1	SwissProt	Q86X53	43	49183	1	1	1	1	0.1	Glutamate-rich protein 1 OS=Homo sapiens GN=ERICH1 PE=1 SV=1
1236	1	SwissProt	Q99549	42	97636	1	1	1	1	0.05	M-phase phosphoprotein 8 OS=Homo sapiens GN=MPHOSPH8 PE=1 SV=2
1238	1	SwissProt	Q8IUF8	42	53109	1	1	1	1	0.09	Ribosomal oxygenase 2 OS=Homo sapiens GN=RIOX2 PE=1 SV=1
1239	1	SwissProt	O75083	42	66836	1	1	1	1	0.07	WD repeat-containing protein 1 OS=Homo sapiens GN=WDR1 PE=1 SV=4
1241	1	SwissProt	Q96HN2	42	67705	2	1	2	1	0.07	Adenosylhomocysteinase 3 OS=Homo sapiens GN=AHCYL2 PE=1 SV=1
1243	1	SwissProt	Q9UQR0	42	78063	2	1	2	1	0.06	Sex comb on midleg-like protein 2 OS=Homo sapiens GN=SCML2 PE=1 SV=1
1244	1	SwissProt	O95905	42	73339	1	1	1	1	0.07	Protein ecdysoneless homolog OS=Homo sapiens GN=ECD PE=1 SV=1
1245	1	SwissProt	Q12955	42	482394	1	1	1	1	0.01	Ankyrin-3 OS=Homo sapiens GN=ANK3 PE=1 SV=3
1246	1	SwissProt	Q9Y3B2	42	21780	1	1	1	1	0.24	Exosome complex component CSL4 OS=Homo sapiens GN=EXOSC1 PE=1 SV=1
1249	1	SwissProt	Q9NYL2	42	91725	1	1	1	1	0.05	Mitogen-activated protein kinase kinase kinase 20 OS=Homo sapiens GN=MAP3K20 PE=1 SV=3
1251	1	SwissProt	Q8N490	42	43248	1	1	1	1	0.11	Probable hydrolase PNKD OS=Homo sapiens GN=PNKD PE=1 SV=2
1252	1	SwissProt	P27708	42	245167	2	1	2	1	0.02	CAD protein OS=Homo sapiens GN=CAD PE=1 SV=3
1253	1	SwissProt	P49703	42	22199	1	1	1	1	0.23	ADP-ribosylation factor-like protein 4D OS=Homo sapiens GN=ARL4D PE=1 SV=2
1256	1	SwissProt	Q86X95	42	52566	1	1	1	1	0.09	Corepressor interacting with RBPJ 1 OS=Homo sapiens GN=CIR1 PE=1 SV=1
1257	1	SwissProt	Q5UCC4	41	27558	2	1	2	1	0.19	ER membrane protein complex subunit 10 OS=Homo sapiens GN=EMC10 PE=1 SV=1
1258	1	SwissProt	P52907	41	33073	1	1	1	1	0.15	F-actin-capping protein subunit alpha-1 OS=Homo sapiens GN=CAPZA1 PE=1 SV=3
1260	1	SwissProt	Q9NQW1	41	129984	1	1	1	1	0.04	Protein transport protein Sec31B OS=Homo sapiens GN=SEC31B PE=1 SV=1
1261	1	SwissProt	Q15021	41	158508	1	1	1	1	0.03	Condensin complex subunit 1 OS=Homo sapiens GN=NCAPD2 PE=1 SV=3
1262	1	SwissProt	Q9HD33	41	29603	2	1	2	1	0.17	39S ribosomal protein L47, mitochondrial OS=Homo sapiens GN=MRPL47 PE=1 SV=2
1263	1	SwissProt	Q96SK2	41	63281	1	1	1	1	0.08	Transmembrane protein 209 OS=Homo sapiens GN=TMEM209 PE=1 SV=2
1264	1	SwissProt	P62861	41	6644	3	1	2	1	0.98	40S ribosomal protein S30 OS=Homo sapiens GN=FAU PE=1 SV=1
1266	1	SwissProt	P0DP23	41	16827	1	1	1	1	0.32	Calmodulin-1 OS=Homo sapiens GN=CALM1 PE=1 SV=1
1268	1	SwissProt	Q13492	41	70881	1	1	1	1	0.07	Phosphatidylinositol-binding clathrin assembly protein OS=Homo sapiens GN=PICALM PE=1 SV=2
1269	1	SwissProt	Q96KA5	41	62531	2	1	2	1	0.08	Cleft lip and palate transmembrane protein 1-like protein OS=Homo sapiens GN=CLPTM1L PE=1 SV=1
1270	1	SwissProt	Q9P0B6	41	11509	1	1	1	1	0.49	Coiled-coil domain-containing protein 167 OS=Homo sapiens GN=CCDC167 PE=1 SV=2
1271	1	SwissProt	O96005	41	76277	1	1	1	1	0.06	Cleft lip and palate transmembrane protein 1 OS=Homo sapiens GN=CLPTM1 PE=1 SV=1
1272	1	SwissProt	O94880	41	101815	1	1	1	1	0.05	PHD finger protein 14 OS=Homo sapiens GN=PHF14 PE=1 SV=2
1273	1	SwissProt	Q96HS1	41	32213	1	1	1	1	0.16	Serine/threonine-protein phosphatase PGAM5, mitochondrial OS=Homo sapiens GN=PGAM5 PE=1 SV=2
1274	1	SwissProt	Q13098	41	56071	1	1	1	1	0.09	COP9 signalosome complex subunit 1 OS=Homo sapiens GN=GPS1 PE=1 SV=4
1275	1	SwissProt	P12694	40	50724	1	1	1	1	0.1	2-oxoisovalerate dehydrogenase subunit alpha, mitochondrial OS=Homo sapiens GN=BCKDHA PE=1 SV=2
1276	1	SwissProt	Q8N983	40	23701	1	1	1	1	0.22	39S ribosomal protein L43, mitochondrial OS=Homo sapiens GN=MRPL43 PE=1 SV=1
1277	1	SwissProt	Q96QU6	40	57857	2	1	1	1	0.08	1-aminocyclopropane-1-carboxylate synthase-like protein 1 OS=Homo sapiens GN=ACCS PE=1 SV=1
1278	1	SwissProt	Q9Y6G9	40	56829	1	1	1	1	0.09	Cytoplasmic dynein 1 light intermediate chain 1 OS=Homo sapiens GN=DYNC1LI1 PE=1 SV=3
1280	1	SwissProt	O75530	40	50907	2	1	2	1	0.1	Polycomb protein EED OS=Homo sapiens GN=EED PE=1 SV=2
1281	1	SwissProt	P21359	40	322760	1	1	1	1	0.01	Neurofibromin OS=Homo sapiens GN=NF1 PE=1 SV=2
1282	1	SwissProt	Q9NZ45	40	12362	1	1	1	1	0.46	CDGSH iron-sulfur domain-containing protein 1 OS=Homo sapiens GN=CISD1 PE=1 SV=1
1284	1	SwissProt	Q9H0H5	40	71666	1	1	1	1	0.07	Rac GTPase-activating protein 1 OS=Homo sapiens GN=RACGAP1 PE=1 SV=1
1285	1	SwissProt	Q13042	40	72408	1	1	1	1	0.07	Cell division cycle protein 16 homolog OS=Homo sapiens GN=CDC16 PE=1 SV=2
1286	1	SwissProt	Q9BY67	40	48935	1	1	1	1	0.1	Cell adhesion molecule 1 OS=Homo sapiens GN=CADM1 PE=1 SV=2
1287	1	SwissProt	Q9Y2U8	40	100790	1	1	1	1	0.05	Inner nuclear membrane protein Man1 OS=Homo sapiens GN=LEMD3 PE=1 SV=2
1288	1	SwissProt	Q4G0P3	40	580945	1	1	1	1	0.01	Hydrocephalus-inducing protein homolog OS=Homo sapiens GN=HYDIN PE=1 SV=3
1289	1	SwissProt	Q13619	40	88138	1	1	1	1	0.06	Cullin-4A OS=Homo sapiens GN=CUL4A PE=1 SV=3
1290	1	SwissProt	P11717	40	281155	1	1	1	1	0.02	Cation-independent mannose-6-phosphate receptor OS=Homo sapiens GN=IGF2R PE=1 SV=3
1291	1	SwissProt	Q16134	40	69250	1	1	1	1	0.07	Electron transfer flavoprotein-ubiquinone oxidoreductase, mitochondrial OS=Homo sapiens GN=ETFDH PE=1 SV=2
1292	1	SwissProt	P49189	39	54679	1	1	1	1	0.09	4-trimethylaminobutyraldehyde dehydrogenase OS=Homo sapiens GN=ALDH9A1 PE=1 SV=3
1293	1	SwissProt	P61289	39	29602	2	1	2	1	0.17	Proteasome activator complex subunit 3 OS=Homo sapiens GN=PSME3 PE=1 SV=1
1294	1	SwissProt	Q8IWC1	39	98710	3	1	3	1	0.05	MAP7 domain-containing protein 3 OS=Homo sapiens GN=MAP7D3 PE=1 SV=2
1296	1	SwissProt	P05423	39	44539	1	1	1	1	0.11	DNA-directed RNA polymerase III subunit RPC4 OS=Homo sapiens GN=POLR3D PE=1 SV=2
1297	1	SwissProt	O14647	39	212183	1	1	1	1	0.02	Chromodomain-helicase-DNA-binding protein 2 OS=Homo sapiens GN=CHD2 PE=1 SV=2
1299	1	SwissProt	Q9H9A5	39	83398	1	1	1	1	0.06	CCR4-NOT transcription complex subunit 10 OS=Homo sapiens GN=CNOT10 PE=1 SV=1
1300	1	SwissProt	Q9H9Y2	39	40200	1	1	1	1	0.12	Ribosome production factor 1 OS=Homo sapiens GN=RPF1 PE=1 SV=2
1301	1	SwissProt	Q15022	39	83744	2	1	2	1	0.06	Polycomb protein SUZ12 OS=Homo sapiens GN=SUZ12 PE=1 SV=3
1302	1	SwissProt	Q9Y4B6	39	170668	1	1	1	1	0.03	DDB1- and CUL4-associated factor 1 OS=Homo sapiens GN=DCAF1 PE=1 SV=3
1303	1	SwissProt	O60870	39	45745	1	1	1	1	0.11	DNA/RNA-binding protein KIN17 OS=Homo sapiens GN=KIN PE=1 SV=2
1304	1	SwissProt	Q15392	39	60803	2	1	2	1	0.08	Delta(24)-sterol reductase OS=Homo sapiens GN=DHCR24 PE=1 SV=2
1306	1	SwissProt	O15144	38	34426	1	1	1	1	0.15	Actin-related protein 2/3 complex subunit 2 OS=Homo sapiens GN=ARPC2 PE=1 SV=1
1307	1	SwissProt	P82979	38	23713	2	1	2	1	0.22	SAP domain-containing ribonucleoprotein OS=Homo sapiens GN=SARNP PE=1 SV=3
1308	1	SwissProt	Q14694	38	87707	2	1	2	1	0.06	Ubiquitin carboxyl-terminal hydrolase 10 OS=Homo sapiens GN=USP10 PE=1 SV=2
1309	1	SwissProt	Q9GZS1	38	54441	2	1	2	1	0.09	DNA-directed RNA polymerase I subunit RPA49 OS=Homo sapiens GN=POLR1E PE=1 SV=2
1310	1	SwissProt	Q8TCC3	38	18648	1	1	1	1	0.28	39S ribosomal protein L30, mitochondrial OS=Homo sapiens GN=MRPL30 PE=1 SV=1
1311	1	SwissProt	Q96TA2	38	86686	1	1	1	1	0.06	ATP-dependent zinc metalloprotease YME1L1 OS=Homo sapiens GN=YME1L1 PE=1 SV=2
1312	1	SwissProt	P35222	38	86069	1	1	1	1	0.06	Catenin beta-1 OS=Homo sapiens GN=CTNNB1 PE=1 SV=1
1313	1	SwissProt	Q06830	38	22324	1	1	1	1	0.23	Peroxiredoxin-1 OS=Homo sapiens GN=PRDX1 PE=1 SV=1
1314	1	SwissProt	Q9BYC9	38	17603	1	1	1	1	0.3	39S ribosomal protein L20, mitochondrial OS=Homo sapiens GN=MRPL20 PE=1 SV=1
1316	1	SwissProt	P46821	38	271665	1	1	1	1	0.02	Microtubule-associated protein 1B OS=Homo sapiens GN=MAP1B PE=1 SV=2
1318	1	SwissProt	Q9H967	38	70466	1	1	1	1	0.07	WD repeat-containing protein 76 OS=Homo sapiens GN=WDR76 PE=1 SV=2
1319	1	SwissProt	Q8WVC0	37	75473	1	1	1	1	0.06	RNA polymerase-associated protein LEO1 OS=Homo sapiens GN=LEO1 PE=1 SV=1
1320	1	SwissProt	Q7Z7K6	37	30383	1	1	1	1	0.17	Centromere protein V OS=Homo sapiens GN=CENPV PE=1 SV=1
1321	1	SwissProt	Q9UBI6	37	8115	1	1	1	1	0.76	Guanine nucleotide-binding protein G(I)/G(S)/G(O) subunit gamma-12 OS=Homo sapiens GN=GNG12 PE=1 SV=3
1322	1	SwissProt	Q9H2H8	37	18371	1	1	1	1	0.29	Peptidyl-prolyl cis-trans isomerase-like 3 OS=Homo sapiens GN=PPIL3 PE=1 SV=1
1323	1	SwissProt	Q9UII2	37	12241	1	1	1	1	0.46	ATPase inhibitor, mitochondrial OS=Homo sapiens GN=ATPIF1 PE=1 SV=1
1324	1	SwissProt	O43663	37	72246	1	1	1	1	0.07	Protein regulator of cytokinesis 1 OS=Homo sapiens GN=PRC1 PE=1 SV=2
1325	1	SwissProt	Q9UBI9	37	60281	1	1	1	1	0.08	Headcase protein homolog OS=Homo sapiens GN=HECA PE=1 SV=1
1326	1	SwissProt	Q9UI10	37	58035	1	1	1	1	0.08	Translation initiation factor eIF-2B subunit delta OS=Homo sapiens GN=EIF2B4 PE=1 SV=2
1327	1	SwissProt	Q14197	37	23843	1	1	1	1	0.22	Peptidyl-tRNA hydrolase ICT1, mitochondrial OS=Homo sapiens GN=MRPL58 PE=1 SV=1
1328	1	SwissProt	Q9Y6G3	37	16935	2	1	1	1	0.32	39S ribosomal protein L42, mitochondrial OS=Homo sapiens GN=MRPL42 PE=1 SV=1
1329	1	SwissProt	Q7Z3J2	37	110860	1	1	1	1	0.04	UPF0505 protein C16orf62 OS=Homo sapiens GN=C16orf62 PE=1 SV=2
1331	1	SwissProt	Q96DC9	37	27424	1	1	1	1	0.19	Ubiquitin thioesterase OTUB2 OS=Homo sapiens GN=OTUB2 PE=1 SV=2
1332	1	SwissProt	O95347	37	136085	6	1	5	1	0.04	Structural maintenance of chromosomes protein 2 OS=Homo sapiens GN=SMC2 PE=1 SV=2
1333	1	SwissProt	P41214	37	65293	1	1	1	1	0.07	Eukaryotic translation initiation factor 2D OS=Homo sapiens GN=EIF2D PE=1 SV=3
1336	1	SwissProt	Q8WUH2	37	98236	1	1	1	1	0.05	Transforming growth factor-beta receptor-associated protein 1 OS=Homo sapiens GN=TGFBRAP1 PE=1 SV=1
1337	1	SwissProt	Q96KQ7	37	134682	1	1	1	1	0.04	Histone-lysine N-methyltransferase EHMT2 OS=Homo sapiens GN=EHMT2 PE=1 SV=3
1338	1	SwissProt	Q5BJH7	37	34527	1	1	1	1	0.15	Protein YIF1B OS=Homo sapiens GN=YIF1B PE=1 SV=1
1339	1	SwissProt	Q9UKL3	37	224858	1	1	1	1	0.02	CASP8-associated protein 2 OS=Homo sapiens GN=CASP8AP2 PE=1 SV=1
1340	1	SwissProt	Q96EL2	37	19345	1	1	1	1	0.27	28S ribosomal protein S24, mitochondrial OS=Homo sapiens GN=MRPS24 PE=1 SV=1
1341	1	SwissProt	O15127	37	37082	1	1	1	1	0.14	Secretory carrier-associated membrane protein 2 OS=Homo sapiens GN=SCAMP2 PE=1 SV=2
1342	1	SwissProt	O00487	37	34726	3	1	2	1	0.14	26S proteasome non-ATPase regulatory subunit 14 OS=Homo sapiens GN=PSMD14 PE=1 SV=1
1343	1	SwissProt	Q01484	36	435957	1	1	1	1	0.01	Ankyrin-2 OS=Homo sapiens GN=ANK2 PE=1 SV=4
1344	1	SwissProt	Q5SRD1	36	28315	1	1	1	1	0.18	Putative mitochondrial import inner membrane translocase subunit Tim23B OS=Homo sapiens GN=TIMM23B PE=5 SV=2
1346	1	SwissProt	Q8WWC4	36	32923	2	1	2	1	0.15	m-AAA protease-interacting protein 1, mitochondrial OS=Homo sapiens GN=MAIP1 PE=1 SV=1
1347	1	SwissProt	Q8IWA0	36	95921	1	1	1	1	0.05	WD repeat-containing protein 75 OS=Homo sapiens GN=WDR75 PE=1 SV=1
1348	1	SwissProt	O00483	36	9421	1	1	1	1	0.63	Cytochrome c oxidase subunit NDUFA4 OS=Homo sapiens GN=NDUFA4 PE=1 SV=1
1349	1	SwissProt	P53999	36	14386	1	1	1	1	0.38	Activated RNA polymerase II transcriptional coactivator p15 OS=Homo sapiens GN=SUB1 PE=1 SV=3
1350	1	SwissProt	Q5T9A4	36	73098	1	1	1	1	0.07	ATPase family AAA domain-containing protein 3B OS=Homo sapiens GN=ATAD3B PE=1 SV=1
1351	1	SwissProt	Q99497	36	20050	2	1	2	1	0.26	Protein DJ-1 OS=Homo sapiens GN=PARK7 PE=1 SV=2
1352	1	SwissProt	Q9HCU5	36	46010	2	1	2	1	0.11	Prolactin regulatory element-binding protein OS=Homo sapiens GN=PREB PE=1 SV=2
1353	1	SwissProt	P19447	36	90019	1	1	1	1	0.05	TFIIH basal transcription factor complex helicase XPB subunit OS=Homo sapiens GN=ERCC3 PE=1 SV=1
1356	1	SwissProt	P38432	36	63254	2	1	2	1	0.08	Coilin OS=Homo sapiens GN=COIL PE=1 SV=1
1357	1	SwissProt	Q05D32	36	53137	1	1	1	1	0.09	CTD small phosphatase-like protein 2 OS=Homo sapiens GN=CTDSPL2 PE=1 SV=2
1358	1	SwissProt	P53350	36	68953	1	1	1	1	0.07	Serine/threonine-protein kinase PLK1 OS=Homo sapiens GN=PLK1 PE=1 SV=1
1359	1	SwissProt	Q96L92	36	61854	1	1	1	1	0.08	Sorting nexin-27 OS=Homo sapiens GN=SNX27 PE=1 SV=2
1360	1	SwissProt	Q8WWH4	36	53938	1	1	1	1	0.09	Ankyrin repeat, SAM and basic leucine zipper domain-containing protein 1 OS=Homo sapiens GN=ASZ1 PE=2 SV=1
1361	1	SwissProt	Q13616	36	90306	2	1	2	1	0.05	Cullin-1 OS=Homo sapiens GN=CUL1 PE=1 SV=2
1363	1	SwissProt	P17028	36	42756	1	1	1	1	0.12	Zinc finger protein 24 OS=Homo sapiens GN=ZNF24 PE=1 SV=4
1364	1	SwissProt	P62877	36	12722	1	1	1	1	0.44	E3 ubiquitin-protein ligase RBX1 OS=Homo sapiens GN=RBX1 PE=1 SV=1
1365	1	SwissProt	O00592	36	59055	1	1	1	1	0.08	Podocalyxin OS=Homo sapiens GN=PODXL PE=1 SV=2
1366	1	SwissProt	Q8N0T1	36	11449	1	1	1	1	0.5	Uncharacterized protein C8orf59 OS=Homo sapiens GN=C8orf59 PE=1 SV=4
1368	1	SwissProt	Q96FW1	36	31492	1	1	1	1	0.16	Ubiquitin thioesterase OTUB1 OS=Homo sapiens GN=OTUB1 PE=1 SV=2
1369	1	SwissProt	P43487	36	23467	3	1	3	1	0.22	Ran-specific GTPase-activating protein OS=Homo sapiens GN=RANBP1 PE=1 SV=1
1370	1	SwissProt	P56385	36	7928	1	1	1	1	0.79	ATP synthase subunit e, mitochondrial OS=Homo sapiens GN=ATP5I PE=1 SV=2
1371	1	SwissProt	Q86W42	35	38081	2	1	2	1	0.13	THO complex subunit 6 homolog OS=Homo sapiens GN=THOC6 PE=1 SV=1
1372	1	SwissProt	Q9Y3E0	35	15415	1	1	1	1	0.35	Vesicle transport protein GOT1B OS=Homo sapiens GN=GOLT1B PE=1 SV=1
1373	1	SwissProt	P46100	35	284863	1	1	1	1	0.02	Transcriptional regulator ATRX OS=Homo sapiens GN=ATRX PE=1 SV=5
1374	1	SwissProt	Q13242	35	25640	2	1	2	1	0.2	Serine/arginine-rich splicing factor 9 OS=Homo sapiens GN=SRSF9 PE=1 SV=1
1375	1	SwissProt	Q8NDV7	35	210967	2	1	2	1	0.02	Trinucleotide repeat-containing gene 6A protein OS=Homo sapiens GN=TNRC6A PE=1 SV=2
1376	1	SwissProt	P21953	35	43779	1	1	1	1	0.11	2-oxoisovalerate dehydrogenase subunit beta, mitochondrial OS=Homo sapiens GN=BCKDHB PE=1 SV=2
1377	1	SwissProt	Q5RKV6	35	28503	2	2	1	1	0.18	Exosome complex component MTR3 OS=Homo sapiens GN=EXOSC6 PE=1 SV=1
1378	1	SwissProt	O15131	35	61052	3	1	3	1	0.08	Importin subunit alpha-6 OS=Homo sapiens GN=KPNA5 PE=1 SV=2
1380	1	SwissProt	Q12899	35	62925	1	1	1	1	0.08	Tripartite motif-containing protein 26 OS=Homo sapiens GN=TRIM26 PE=1 SV=1
1381	1	SwissProt	Q15043	35	54918	1	1	1	1	0.09	Zinc transporter ZIP14 OS=Homo sapiens GN=SLC39A14 PE=1 SV=3
1382	1	SwissProt	Q9Y5T5	35	94936	3	1	3	1	0.05	Ubiquitin carboxyl-terminal hydrolase 16 OS=Homo sapiens GN=USP16 PE=1 SV=1
1384	1	SwissProt	Q8NAV1	35	37681	1	1	1	1	0.13	Pre-mRNA-splicing factor 38A OS=Homo sapiens GN=PRPF38A PE=1 SV=1
1385	1	SwissProt	Q7Z4Q2	35	75789	1	1	1	1	0.06	HEAT repeat-containing protein 3 OS=Homo sapiens GN=HEATR3 PE=1 SV=2
1386	1	SwissProt	Q6UXN9	35	35456	1	1	1	1	0.14	WD repeat-containing protein 82 OS=Homo sapiens GN=WDR82 PE=1 SV=1
1387	1	SwissProt	P54709	35	31834	1	1	1	1	0.16	Sodium/potassium-transporting ATPase subunit beta-3 OS=Homo sapiens GN=ATP1B3 PE=1 SV=1
1388	1	SwissProt	Q9NXR7	35	43980	1	1	1	1	0.11	BRISC and BRCA1-A complex member 2 OS=Homo sapiens GN=BABAM2 PE=1 SV=2
1389	1	SwissProt	Q92794	35	227566	3	1	3	1	0.02	Histone acetyltransferase KAT6A OS=Homo sapiens GN=KAT6A PE=1 SV=2
1390	1	SwissProt	Q6P1J9	35	60653	4	1	4	1	0.08	Parafibromin OS=Homo sapiens GN=CDC73 PE=1 SV=1
1391	1	SwissProt	Q9BXW9	35	165792	1	1	1	1	0.03	Fanconi anemia group D2 protein OS=Homo sapiens GN=FANCD2 PE=1 SV=2
1392	1	SwissProt	P55196	34	207702	2	1	2	1	0.02	Afadin OS=Homo sapiens GN=AFDN PE=1 SV=3
1393	1	SwissProt	Q96GW9	34	67461	1	1	1	1	0.07	Methionine--tRNA ligase, mitochondrial OS=Homo sapiens GN=MARS2 PE=1 SV=2
1395	1	SwissProt	Q15050	34	41225	3	1	3	1	0.12	Ribosome biogenesis regulatory protein homolog OS=Homo sapiens GN=RRS1 PE=1 SV=2
1396	1	SwissProt	Q96G21	34	33850	1	1	1	1	0.15	U3 small nucleolar ribonucleoprotein protein IMP4 OS=Homo sapiens GN=IMP4 PE=1 SV=1
1397	1	SwissProt	Q8IY67	34	64464	1	1	1	1	0.08	Ribonucleoprotein PTB-binding 1 OS=Homo sapiens GN=RAVER1 PE=1 SV=1
1399	1	SwissProt	P13473	34	45503	1	1	1	1	0.11	Lysosome-associated membrane glycoprotein 2 OS=Homo sapiens GN=LAMP2 PE=1 SV=2
1401	1	SwissProt	O96000	34	21048	1	1	1	1	0.25	NADH dehydrogenase [ubiquinone] 1 beta subcomplex subunit 10 OS=Homo sapiens GN=NDUFB10 PE=1 SV=3
1402	1	SwissProt	O43592	34	111148	2	1	2	1	0.04	Exportin-T OS=Homo sapiens GN=XPOT PE=1 SV=2
1403	1	SwissProt	O95487	34	138529	1	1	1	1	0.03	Protein transport protein Sec24B OS=Homo sapiens GN=SEC24B PE=1 SV=2
1404	1	SwissProt	Q9UGR2	34	113388	1	1	1	1	0.04	Zinc finger CCCH domain-containing protein 7B OS=Homo sapiens GN=ZC3H7B PE=1 SV=1
1405	1	SwissProt	Q8TEX9	34	120179	1	1	1	1	0.04	Importin-4 OS=Homo sapiens GN=IPO4 PE=1 SV=2
1406	1	SwissProt	P26583	34	24190	1	1	1	1	0.21	High mobility group protein B2 OS=Homo sapiens GN=HMGB2 PE=1 SV=2
1407	1	SwissProt	Q14149	34	108243	1	1	1	1	0.04	MORC family CW-type zinc finger protein 3 OS=Homo sapiens GN=MORC3 PE=1 SV=3
1408	1	SwissProt	O15126	34	38295	1	1	1	1	0.13	Secretory carrier-associated membrane protein 1 OS=Homo sapiens GN=SCAMP1 PE=1 SV=2
1409	1	SwissProt	P12081	34	57944	2	1	2	1	0.08	Histidine--tRNA ligase, cytoplasmic OS=Homo sapiens GN=HARS PE=1 SV=2
1410	1	SwissProt	Q8NDA2	34	549223	1	1	1	1	0.01	Hemicentin-2 OS=Homo sapiens GN=HMCN2 PE=2 SV=3
1411	1	SwissProt	P80370	34	43439	1	1	1	1	0.11	Protein delta homolog 1 OS=Homo sapiens GN=DLK1 PE=1 SV=3
1413	1	SwissProt	Q9C005	34	11243	1	1	1	1	0.51	Protein dpy-30 homolog OS=Homo sapiens GN=DPY30 PE=1 SV=1
1414	1	SwissProt	Q8NBZ0	34	26576	1	1	1	1	0.19	INO80 complex subunit E OS=Homo sapiens GN=INO80E PE=1 SV=1
1415	1	SwissProt	Q9UBV2	34	89212	1	1	1	1	0.05	Protein sel-1 homolog 1 OS=Homo sapiens GN=SEL1L PE=1 SV=3
1416	1	SwissProt	Q9BXW7	34	46748	1	1	1	1	0.11	Haloacid dehalogenase-like hydrolase domain-containing 5 OS=Homo sapiens GN=HDHD5 PE=1 SV=1
1417	1	SwissProt	Q9C093	34	210250	1	1	1	1	0.02	Sperm flagellar protein 2 OS=Homo sapiens GN=SPEF2 PE=2 SV=2
1418	1	SwissProt	Q8IZC6	34	187631	1	1	1	1	0.03	Collagen alpha-1(XXVII) chain OS=Homo sapiens GN=COL27A1 PE=1 SV=1
1419	1	SwissProt	P00367	34	61701	1	1	1	1	0.08	Glutamate dehydrogenase 1, mitochondrial OS=Homo sapiens GN=GLUD1 PE=1 SV=2
1420	1	SwissProt	Q8WUK0	34	23000	1	1	1	1	0.23	Phosphatidylglycerophosphatase and protein-tyrosine phosphatase 1 OS=Homo sapiens GN=PTPMT1 PE=1 SV=1
1421	1	SwissProt	Q96P16	34	35926	1	1	1	1	0.14	Regulation of nuclear pre-mRNA domain-containing protein 1A OS=Homo sapiens GN=RPRD1A PE=1 SV=1
1422	1	SwissProt	P84103	33	19546	2	1	1	1	0.27	Serine/arginine-rich splicing factor 3 OS=Homo sapiens GN=SRSF3 PE=1 SV=1
1423	1	SwissProt	O15066	33	85187	3	1	3	1	0.06	Kinesin-like protein KIF3B OS=Homo sapiens GN=KIF3B PE=1 SV=1
1424	1	SwissProt	Q8TF09	33	10905	2	1	2	1	0.53	Dynein light chain roadblock-type 2 OS=Homo sapiens GN=DYNLRB2 PE=1 SV=1
1425	1	SwissProt	Q9Y320	33	34358	2	1	2	1	0.15	Thioredoxin-related transmembrane protein 2 OS=Homo sapiens GN=TMX2 PE=1 SV=1
1426	1	SwissProt	P55039	33	41120	1	1	1	1	0.12	Developmentally-regulated GTP-binding protein 2 OS=Homo sapiens GN=DRG2 PE=1 SV=1
1427	1	SwissProt	Q8IWV8	33	203829	1	1	1	1	0.02	E3 ubiquitin-protein ligase UBR2 OS=Homo sapiens GN=UBR2 PE=1 SV=1
1428	1	SwissProt	Q01167	33	69248	1	1	1	1	0.07	Forkhead box protein K2 OS=Homo sapiens GN=FOXK2 PE=1 SV=3
1429	1	SwissProt	O60341	33	93358	2	1	2	1	0.05	Lysine-specific histone demethylase 1A OS=Homo sapiens GN=KDM1A PE=1 SV=2
1430	1	SwissProt	Q14166	33	75154	1	1	1	1	0.06	Tubulin--tyrosine ligase-like protein 12 OS=Homo sapiens GN=TTLL12 PE=1 SV=2
1431	1	SwissProt	Q8NEY8	33	52819	1	1	1	1	0.09	Periphilin-1 OS=Homo sapiens GN=PPHLN1 PE=1 SV=2
1432	1	SwissProt	Q9H1A4	33	218528	1	1	1	1	0.02	Anaphase-promoting complex subunit 1 OS=Homo sapiens GN=ANAPC1 PE=1 SV=1
1433	1	SwissProt	Q9P035	33	43360	1	1	1	1	0.11	Very-long-chain (3R)-3-hydroxyacyl-CoA dehydratase 3 OS=Homo sapiens GN=HACD3 PE=1 SV=2
1435	1	SwissProt	P59998	33	19768	1	1	1	1	0.27	Actin-related protein 2/3 complex subunit 4 OS=Homo sapiens GN=ARPC4 PE=1 SV=3
1436	1	SwissProt	Q99653	33	22442	1	1	1	1	0.23	Calcineurin B homologous protein 1 OS=Homo sapiens GN=CHP1 PE=1 SV=3
1437	1	SwissProt	Q9UEG4	32	98897	1	1	1	1	0.05	Zinc finger protein 629 OS=Homo sapiens GN=ZNF629 PE=1 SV=2
1438	1	SwissProt	Q8WWK9	32	77509	1	1	1	1	0.06	Cytoskeleton-associated protein 2 OS=Homo sapiens GN=CKAP2 PE=1 SV=1
1439	1	SwissProt	Q71UM5	32	9813	2	1	2	1	0.6	40S ribosomal protein S27-like OS=Homo sapiens GN=RPS27L PE=1 SV=3
1440	1	SwissProt	O15269	32	53281	2	1	2	1	0.09	Serine palmitoyltransferase 1 OS=Homo sapiens GN=SPTLC1 PE=1 SV=1
1442	1	SwissProt	Q12972	32	38626	1	1	1	1	0.13	Nuclear inhibitor of protein phosphatase 1 OS=Homo sapiens GN=PPP1R8 PE=1 SV=2
1443	1	SwissProt	Q9BWU0	32	89500	1	1	1	1	0.05	Kanadaptin OS=Homo sapiens GN=SLC4A1AP PE=1 SV=1
1444	1	SwissProt	P49321	32	85471	1	1	1	1	0.06	Nuclear autoantigenic sperm protein OS=Homo sapiens GN=NASP PE=1 SV=2
1446	1	SwissProt	Q96QD9	32	35853	1	1	1	1	0.14	UAP56-interacting factor OS=Homo sapiens GN=FYTTD1 PE=1 SV=3
1447	1	SwissProt	Q9NXE4	32	94033	2	1	2	1	0.05	Sphingomyelin phosphodiesterase 4 OS=Homo sapiens GN=SMPD4 PE=1 SV=2
1448	1	SwissProt	Q9BQ67	32	49787	2	1	2	1	0.1	Glutamate-rich WD repeat-containing protein 1 OS=Homo sapiens GN=GRWD1 PE=1 SV=1
1450	1	SwissProt	O15347	32	23137	1	1	1	1	0.22	High mobility group protein B3 OS=Homo sapiens GN=HMGB3 PE=1 SV=4
1451	1	SwissProt	Q9BUB7	32	29122	1	1	1	1	0.18	Transmembrane protein 70, mitochondrial OS=Homo sapiens GN=TMEM70 PE=1 SV=2
1452	1	SwissProt	Q9NZ01	32	36410	2	1	2	1	0.14	Very-long-chain enoyl-CoA reductase OS=Homo sapiens GN=TECR PE=1 SV=1
1453	1	SwissProt	Q7RTV0	32	13138	2	1	2	1	0.43	PHD finger-like domain-containing protein 5A OS=Homo sapiens GN=PHF5A PE=1 SV=1
1454	1	SwissProt	Q9UM00	32	21389	1	1	1	1	0.24	Calcium load-activated calcium channel OS=Homo sapiens GN=TMCO1 PE=1 SV=1
1455	1	SwissProt	P42694	32	220601	1	1	1	1	0.02	Probable helicase with zinc finger domain OS=Homo sapiens GN=HELZ PE=1 SV=2
1456	1	SwissProt	Q8ND83	32	61127	1	1	1	1	0.08	SLAIN motif-containing protein 1 OS=Homo sapiens GN=SLAIN1 PE=1 SV=3
1457	1	SwissProt	Q9H845	32	69344	1	1	1	1	0.07	Acyl-CoA dehydrogenase family member 9, mitochondrial OS=Homo sapiens GN=ACAD9 PE=1 SV=1
1458	1	SwissProt	Q96EP5	31	43584	2	1	1	1	0.11	DAZ-associated protein 1 OS=Homo sapiens GN=DAZAP1 PE=1 SV=1
1459	1	SwissProt	Q99733	31	42968	1	1	1	1	0.12	Nucleosome assembly protein 1-like 4 OS=Homo sapiens GN=NAP1L4 PE=1 SV=1
1460	1	SwissProt	Q5VSY0	31	42224	1	1	1	1	0.12	G kinase-anchoring protein 1 OS=Homo sapiens GN=GKAP1 PE=1 SV=2
1461	1	SwissProt	Q9Y624	31	32962	1	1	1	1	0.15	Junctional adhesion molecule A OS=Homo sapiens GN=F11R PE=1 SV=1
1462	1	SwissProt	Q6UWP7	31	49344	1	1	1	1	0.1	Lysocardiolipin acyltransferase 1 OS=Homo sapiens GN=LCLAT1 PE=1 SV=1
1463	1	SwissProt	Q7Z2W9	31	22971	1	1	1	1	0.23	39S ribosomal protein L21, mitochondrial OS=Homo sapiens GN=MRPL21 PE=1 SV=2
1464	1	SwissProt	O76071	31	38842	2	1	2	1	0.13	Probable cytosolic iron-sulfur protein assembly protein CIAO1 OS=Homo sapiens GN=CIAO1 PE=1 SV=1
1465	1	SwissProt	O94822	31	203103	1	1	1	1	0.02	E3 ubiquitin-protein ligase listerin OS=Homo sapiens GN=LTN1 PE=1 SV=6
1466	1	SwissProt	Q9BQ52	31	93415	2	1	2	1	0.05	Zinc phosphodiesterase ELAC protein 2 OS=Homo sapiens GN=ELAC2 PE=1 SV=2
1467	1	SwissProt	Q9NV31	31	21951	1	1	1	1	0.24	U3 small nucleolar ribonucleoprotein protein IMP3 OS=Homo sapiens GN=IMP3 PE=1 SV=1
1468	1	SwissProt	P11310	31	47015	2	1	2	1	0.11	Medium-chain specific acyl-CoA dehydrogenase, mitochondrial OS=Homo sapiens GN=ACADM PE=1 SV=1
1469	1	SwissProt	Q96GC5	31	24034	1	1	1	1	0.21	39S ribosomal protein L48, mitochondrial OS=Homo sapiens GN=MRPL48 PE=1 SV=2
1470	1	SwissProt	Q8TEW0	31	151844	1	1	1	1	0.03	Partitioning defective 3 homolog OS=Homo sapiens GN=PARD3 PE=1 SV=2
1471	1	SwissProt	Q9Y6J9	31	68342	2	2	1	1	0.07	TAF6-like RNA polymerase II p300/CBP-associated factor-associated factor 65 kDa subunit 6L OS=Homo sapiens GN=TAF6L PE=1 SV=1
1472	1	SwissProt	Q9Y3A4	31	32485	1	1	1	1	0.16	Ribosomal RNA-processing protein 7 homolog A OS=Homo sapiens GN=RRP7A PE=1 SV=2
1473	1	SwissProt	Q8NBX0	31	47464	1	1	1	1	0.1	Saccharopine dehydrogenase-like oxidoreductase OS=Homo sapiens GN=SCCPDH PE=1 SV=1
1474	1	SwissProt	Q92504	31	50201	2	1	1	1	0.1	Zinc transporter SLC39A7 OS=Homo sapiens GN=SLC39A7 PE=1 SV=2
1475	1	SwissProt	Q15070	31	48916	1	1	1	1	0.1	Mitochondrial inner membrane protein OXA1L OS=Homo sapiens GN=OXA1L PE=1 SV=3
1476	1	SwissProt	O15270	30	63568	1	1	1	1	0.08	Serine palmitoyltransferase 2 OS=Homo sapiens GN=SPTLC2 PE=1 SV=1
1478	1	SwissProt	Q9H583	30	244382	3	1	3	1	0.02	HEAT repeat-containing protein 1 OS=Homo sapiens GN=HEATR1 PE=1 SV=3
1480	1	SwissProt	Q9Y2G9	30	151550	1	1	1	1	0.03	Protein strawberry notch homolog 2 OS=Homo sapiens GN=SBNO2 PE=2 SV=3
1481	1	SwissProt	O75173	30	92135	2	1	2	1	0.05	A disintegrin and metalloproteinase with thrombospondin motifs 4 OS=Homo sapiens GN=ADAMTS4 PE=1 SV=3
1482	1	SwissProt	A0FGR8	30	102807	1	1	1	1	0.05	Extended synaptotagmin-2 OS=Homo sapiens GN=ESYT2 PE=1 SV=1
1483	1	SwissProt	Q9P0U4	30	77545	2	1	2	1	0.06	CXXC-type zinc finger protein 1 OS=Homo sapiens GN=CXXC1 PE=1 SV=2
1484	1	SwissProt	Q9NRF9	30	16906	1	1	1	1	0.32	DNA polymerase epsilon subunit 3 OS=Homo sapiens GN=POLE3 PE=1 SV=1
1485	1	SwissProt	Q9BW19	30	74272	1	1	1	1	0.07	Kinesin-like protein KIFC1 OS=Homo sapiens GN=KIFC1 PE=1 SV=2
1486	1	SwissProt	Q9UJC3	30	85222	1	1	1	1	0.06	Protein Hook homolog 1 OS=Homo sapiens GN=HOOK1 PE=1 SV=2
1487	1	SwissProt	Q8N183	30	19844	2	1	2	1	0.27	Mimitin, mitochondrial OS=Homo sapiens GN=NDUFAF2 PE=1 SV=1
1488	1	SwissProt	P31277	30	35517	1	1	1	1	0.14	Homeobox protein Hox-D11 OS=Homo sapiens GN=HOXD11 PE=3 SV=3
1490	1	SwissProt	Q9NY61	30	63208	4	1	4	1	0.08	Protein AATF OS=Homo sapiens GN=AATF PE=1 SV=1
1491	1	SwissProt	Q6ZRP7	30	78221	2	1	2	1	0.06	Sulfhydryl oxidase 2 OS=Homo sapiens GN=QSOX2 PE=1 SV=3
1492	1	SwissProt	O43824	30	57190	1	1	1	1	0.09	Putative GTP-binding protein 6 OS=Homo sapiens GN=GTPBP6 PE=2 SV=3
1493	1	SwissProt	O00746	30	20703	1	1	1	1	0.25	Nucleoside diphosphate kinase, mitochondrial OS=Homo sapiens GN=NME4 PE=1 SV=1
1494	1	SwissProt	Q6P4R8	30	139372	1	1	1	1	0.03	Nuclear factor related to kappa-B-binding protein OS=Homo sapiens GN=NFRKB PE=1 SV=2
1495	1	SwissProt	Q9NUU7	30	54397	1	1	1	1	0.09	ATP-dependent RNA helicase DDX19A OS=Homo sapiens GN=DDX19A PE=1 SV=1
1496	1	SwissProt	Q9HAU5	30	148972	2	1	2	1	0.03	Regulator of nonsense transcripts 2 OS=Homo sapiens GN=UPF2 PE=1 SV=1
1497	1	SwissProt	P27695	30	35931	2	1	2	1	0.14	DNA-(apurinic or apyrimidinic site) lyase OS=Homo sapiens GN=APEX1 PE=1 SV=2
1499	1	SwissProt	Q9NZL4	29	40190	1	1	1	1	0.12	Hsp70-binding protein 1 OS=Homo sapiens GN=HSPBP1 PE=1 SV=1
1500	1	SwissProt	P13797	29	71279	1	1	1	1	0.07	Plastin-3 OS=Homo sapiens GN=PLS3 PE=1 SV=4
1501	1	SwissProt	P63244	29	35511	2	1	1	1	0.14	Receptor of activated protein C kinase 1 OS=Homo sapiens GN=RACK1 PE=1 SV=3
1502	1	SwissProt	Q15054	29	51653	1	1	1	1	0.1	DNA polymerase delta subunit 3 OS=Homo sapiens GN=POLD3 PE=1 SV=2
1503	1	SwissProt	Q9NP79	29	34143	1	1	1	1	0.15	Vacuolar protein sorting-associated protein VTA1 homolog OS=Homo sapiens GN=VTA1 PE=1 SV=1
1504	1	SwissProt	P61225	29	20719	1	1	1	1	0.25	Ras-related protein Rap-2b OS=Homo sapiens GN=RAP2B PE=1 SV=1
1505	1	SwissProt	Q9HC77	29	154103	2	1	2	1	0.03	Centromere protein J OS=Homo sapiens GN=CENPJ PE=1 SV=2
1506	1	SwissProt	Q5J8M3	29	20244	1	1	1	1	0.26	ER membrane protein complex subunit 4 OS=Homo sapiens GN=EMC4 PE=1 SV=2
1507	1	SwissProt	Q15554	29	59728	1	1	1	1	0.08	Telomeric repeat-binding factor 2 OS=Homo sapiens GN=TERF2 PE=1 SV=3
1508	1	SwissProt	Q9H2J7	29	82695	1	1	1	1	0.06	Sodium-dependent neutral amino acid transporter B(0)AT2 OS=Homo sapiens GN=SLC6A15 PE=1 SV=1
1509	1	SwissProt	P27144	29	25366	1	1	1	1	0.2	Adenylate kinase 4, mitochondrial OS=Homo sapiens GN=AK4 PE=1 SV=1
1510	1	SwissProt	Q8N6R0	29	79573	1	1	1	1	0.06	Methyltransferase-like protein 13 OS=Homo sapiens GN=METTL13 PE=1 SV=1
1511	1	SwissProt	P14868	29	57499	2	1	2	1	0.09	Aspartate--tRNA ligase, cytoplasmic OS=Homo sapiens GN=DARS PE=1 SV=2
1512	1	SwissProt	Q9H9P8	29	51025	1	1	1	1	0.1	L-2-hydroxyglutarate dehydrogenase, mitochondrial OS=Homo sapiens GN=L2HGDH PE=1 SV=3
1513	1	SwissProt	Q15785	29	34937	1	1	1	1	0.14	Mitochondrial import receptor subunit TOM34 OS=Homo sapiens GN=TOMM34 PE=1 SV=2
1514	1	SwissProt	Q96L73	29	302109	1	1	1	1	0.02	Histone-lysine N-methyltransferase, H3 lysine-36 and H4 lysine-20 specific OS=Homo sapiens GN=NSD1 PE=1 SV=1
1515	1	SwissProt	Q8TCS8	29	86524	1	1	1	1	0.06	Polyribonucleotide nucleotidyltransferase 1, mitochondrial OS=Homo sapiens GN=PNPT1 PE=1 SV=2
1516	1	SwissProt	Q6PJG6	28	89774	1	1	1	1	0.05	BRCA1-associated ATM activator 1 OS=Homo sapiens GN=BRAT1 PE=1 SV=2
1517	1	SwissProt	Q96I59	28	54569	2	1	2	1	0.09	Probable asparagine--tRNA ligase, mitochondrial OS=Homo sapiens GN=NARS2 PE=1 SV=3
1518	1	SwissProt	Q6P2C0	28	78412	1	1	1	1	0.06	WD repeat-containing protein 93 OS=Homo sapiens GN=WDR93 PE=2 SV=1
1519	1	SwissProt	P52594	28	58509	2	1	2	1	0.08	Arf-GAP domain and FG repeat-containing protein 1 OS=Homo sapiens GN=AGFG1 PE=1 SV=2
1520	1	SwissProt	Q6PL18	28	159825	1	1	1	1	0.03	ATPase family AAA domain-containing protein 2 OS=Homo sapiens GN=ATAD2 PE=1 SV=1
1521	1	SwissProt	Q92888	28	103056	1	1	1	1	0.05	Rho guanine nucleotide exchange factor 1 OS=Homo sapiens GN=ARHGEF1 PE=1 SV=2
1522	1	SwissProt	Q9HC07	28	35055	1	1	1	1	0.14	Transmembrane protein 165 OS=Homo sapiens GN=TMEM165 PE=1 SV=1
1523	1	SwissProt	Q9NPI1	28	74548	2	1	2	1	0.07	Bromodomain-containing protein 7 OS=Homo sapiens GN=BRD7 PE=1 SV=1
1524	1	SwissProt	Q9BTX1	28	76940	1	1	1	1	0.06	Nucleoporin NDC1 OS=Homo sapiens GN=NDC1 PE=1 SV=2
1525	1	SwissProt	Q92625	28	124001	1	1	1	1	0.04	Ankyrin repeat and SAM domain-containing protein 1A OS=Homo sapiens GN=ANKS1A PE=1 SV=4
1526	1	SwissProt	O95819	28	142754	1	1	1	1	0.03	Mitogen-activated protein kinase kinase kinase kinase 4 OS=Homo sapiens GN=MAP4K4 PE=1 SV=2
1527	1	SwissProt	P23284	28	23785	2	1	2	1	0.22	Peptidyl-prolyl cis-trans isomerase B OS=Homo sapiens GN=PPIB PE=1 SV=2
1528	1	SwissProt	Q9Y2R5	28	14607	1	1	1	1	0.37	28S ribosomal protein S17, mitochondrial OS=Homo sapiens GN=MRPS17 PE=1 SV=1
1529	1	SwissProt	Q68D10	28	75667	1	1	1	1	0.06	Protein SPT2 homolog OS=Homo sapiens GN=SPTY2D1 PE=1 SV=3
1530	1	SwissProt	O43347	28	39327	1	1	1	1	0.13	RNA-binding protein Musashi homolog 1 OS=Homo sapiens GN=MSI1 PE=1 SV=1
1532	1	SwissProt	Q08345	28	102032	1	1	1	1	0.05	Epithelial discoidin domain-containing receptor 1 OS=Homo sapiens GN=DDR1 PE=1 SV=1
1533	1	SwissProt	Q9C0D9	28	45599	1	1	1	1	0.11	Ethanolaminephosphotransferase 1 OS=Homo sapiens GN=SELENOI PE=1 SV=3
1534	1	SwissProt	P49756	27	100467	1	1	1	1	0.05	RNA-binding protein 25 OS=Homo sapiens GN=RBM25 PE=1 SV=3
1535	1	SwissProt	Q9BVS4	27	63699	1	1	1	1	0.08	Serine/threonine-protein kinase RIO2 OS=Homo sapiens GN=RIOK2 PE=1 SV=2
1536	1	SwissProt	Q9Y262	27	66912	1	1	1	1	0.07	Eukaryotic translation initiation factor 3 subunit L OS=Homo sapiens GN=EIF3L PE=1 SV=1
1537	1	SwissProt	Q5ZPR3	27	57941	1	1	1	1	0.08	CD276 antigen OS=Homo sapiens GN=CD276 PE=1 SV=1
1538	1	SwissProt	P05114	27	10653	2	1	2	1	0.54	Non-histone chromosomal protein HMG-14 OS=Homo sapiens GN=HMGN1 PE=1 SV=3
1539	1	SwissProt	Q66PJ3	27	45287	1	1	1	1	0.11	ADP-ribosylation factor-like protein 6-interacting protein 4 OS=Homo sapiens GN=ARL6IP4 PE=1 SV=2
1540	1	SwissProt	A8CG34	27	125382	1	1	1	1	0.04	Nuclear envelope pore membrane protein POM 121C OS=Homo sapiens GN=POM121C PE=1 SV=2
1542	1	SwissProt	P22830	27	48402	1	1	1	1	0.1	Ferrochelatase, mitochondrial OS=Homo sapiens GN=FECH PE=1 SV=2
1543	1	SwissProt	Q8N3C0	27	252898	1	1	1	1	0.02	Activating signal cointegrator 1 complex subunit 3 OS=Homo sapiens GN=ASCC3 PE=1 SV=3
1544	1	SwissProt	Q96RR1	27	77619	2	1	2	1	0.06	Twinkle protein, mitochondrial OS=Homo sapiens GN=TWNK PE=1 SV=1
1545	1	SwissProt	O94826	27	68096	2	1	2	1	0.07	Mitochondrial import receptor subunit TOM70 OS=Homo sapiens GN=TOMM70 PE=1 SV=1
1546	1	SwissProt	Q96LT9	26	58994	2	1	2	1	0.08	RNA-binding protein 40 OS=Homo sapiens GN=RNPC3 PE=1 SV=1
1547	1	SwissProt	Q8WYP5	26	254223	1	1	1	1	0.02	Protein ELYS OS=Homo sapiens GN=AHCTF1 PE=1 SV=3
1548	1	SwissProt	Q9UIF9	26	213004	3	1	3	1	0.02	Bromodomain adjacent to zinc finger domain protein 2A OS=Homo sapiens GN=BAZ2A PE=1 SV=4
1549	1	SwissProt	Q15750	26	54895	1	1	1	1	0.09	TGF-beta-activated kinase 1 and MAP3K7-binding protein 1 OS=Homo sapiens GN=TAB1 PE=1 SV=1
1550	1	SwissProt	Q99933	26	38983	1	1	1	1	0.13	BAG family molecular chaperone regulator 1 OS=Homo sapiens GN=BAG1 PE=1 SV=4
1551	1	SwissProt	P48735	26	51333	1	1	1	1	0.1	Isocitrate dehydrogenase [NADP], mitochondrial OS=Homo sapiens GN=IDH2 PE=1 SV=2
1552	1	SwissProt	Q5SW79	26	175586	2	1	2	1	0.03	Centrosomal protein of 170 kDa OS=Homo sapiens GN=CEP170 PE=1 SV=1
1553	1	SwissProt	P55201	26	139066	2	1	2	1	0.03	Peregrin OS=Homo sapiens GN=BRPF1 PE=1 SV=2
1554	1	SwissProt	O95478	26	30218	1	1	1	1	0.17	Ribosome biogenesis protein NSA2 homolog OS=Homo sapiens GN=NSA2 PE=1 SV=1
1555	1	SwissProt	Q0VDF9	26	55444	1	1	1	1	0.09	Heat shock 70 kDa protein 14 OS=Homo sapiens GN=HSPA14 PE=1 SV=1
1556	1	SwissProt	Q8N163	26	103465	2	1	2	1	0.05	Cell cycle and apoptosis regulator protein 2 OS=Homo sapiens GN=CCAR2 PE=1 SV=2
1557	1	SwissProt	Q15005	26	25272	1	1	1	1	0.2	Signal peptidase complex subunit 2 OS=Homo sapiens GN=SPCS2 PE=1 SV=3
1558	1	SwissProt	Q8NF37	26	59741	1	1	1	1	0.08	Lysophosphatidylcholine acyltransferase 1 OS=Homo sapiens GN=LPCAT1 PE=1 SV=2
1559	1	SwissProt	Q14160	25	175748	1	1	1	1	0.03	Protein scribble homolog OS=Homo sapiens GN=SCRIB PE=1 SV=4
1560	1	SwissProt	Q96KM6	25	98742	1	1	1	1	0.05	Zinc finger protein 512B OS=Homo sapiens GN=ZNF512B PE=1 SV=1
1561	1	SwissProt	P36954	25	15027	1	1	1	1	0.36	DNA-directed RNA polymerase II subunit RPB9 OS=Homo sapiens GN=POLR2I PE=1 SV=1
1562	1	SwissProt	Q6P1L5	25	62500	1	1	1	1	0.08	Protein FAM117B OS=Homo sapiens GN=FAM117B PE=1 SV=2
1563	1	SwissProt	Q9UBJ2	25	83750	1	1	1	1	0.06	ATP-binding cassette sub-family D member 2 OS=Homo sapiens GN=ABCD2 PE=1 SV=1
1564	1	SwissProt	Q15459	25	88888	1	1	1	1	0.05	Splicing factor 3A subunit 1 OS=Homo sapiens GN=SF3A1 PE=1 SV=1
1565	1	SwissProt	P63092	25	46092	2	1	2	1	0.11	Guanine nucleotide-binding protein G(s) subunit alpha isoforms short OS=Homo sapiens GN=GNAS PE=1 SV=1
1566	1	SwissProt	P36957	25	49067	2	1	2	1	0.1	Dihydrolipoyllysine-residue succinyltransferase component of 2-oxoglutarate dehydrogenase complex, mitochondrial OS=Homo sapiens GN=DLST PE=1 SV=4
1567	1	SwissProt	Q93034	25	91468	3	1	2	1	0.05	Cullin-5 OS=Homo sapiens GN=CUL5 PE=1 SV=4
1568	1	SwissProt	Q99567	25	84629	1	1	1	1	0.06	Nuclear pore complex protein Nup88 OS=Homo sapiens GN=NUP88 PE=1 SV=2
1569	1	SwissProt	O00488	24	15304	1	1	1	1	0.36	Zinc finger protein 593 OS=Homo sapiens GN=ZNF593 PE=1 SV=2
1570	1	SwissProt	P06703	24	10230	1	1	1	1	0.57	Protein S100-A6 OS=Homo sapiens GN=S100A6 PE=1 SV=1
1571	1	SwissProt	Q96EE3	24	40137	1	1	1	1	0.12	Nucleoporin SEH1 OS=Homo sapiens GN=SEH1L PE=1 SV=3
1572	1	SwissProt	Q14978	24	73560	1	1	1	1	0.07	Nucleolar and coiled-body phosphoprotein 1 OS=Homo sapiens GN=NOLC1 PE=1 SV=2
1573	1	SwissProt	O75976	24	153919	2	1	2	1	0.03	Carboxypeptidase D OS=Homo sapiens GN=CPD PE=1 SV=2
1574	1	SwissProt	O95503	24	44099	1	1	1	1	0.11	Chromobox protein homolog 6 OS=Homo sapiens GN=CBX6 PE=1 SV=1
1575	1	SwissProt	Q14562	24	140082	2	1	2	1	0.03	ATP-dependent RNA helicase DHX8 OS=Homo sapiens GN=DHX8 PE=1 SV=1
1576	1	SwissProt	P27816	24	121443	2	1	2	1	0.04	Microtubule-associated protein 4 OS=Homo sapiens GN=MAP4 PE=1 SV=3
1577	1	SwissProt	Q8WVD3	24	29144	1	1	1	1	0.17	E3 ubiquitin-protein ligase RNF138 OS=Homo sapiens GN=RNF138 PE=1 SV=1
1578	1	SwissProt	Q9H1D9	24	36060	1	1	1	1	0.14	DNA-directed RNA polymerase III subunit RPC6 OS=Homo sapiens GN=POLR3F PE=1 SV=1
1579	1	SwissProt	O00442	24	39825	2	1	2	1	0.13	RNA 3'-terminal phosphate cyclase OS=Homo sapiens GN=RTCA PE=1 SV=1
1580	1	SwissProt	Q8IZH2	24	195524	1	1	1	1	0.02	5'-3' exoribonuclease 1 OS=Homo sapiens GN=XRN1 PE=1 SV=1
1581	1	SwissProt	Q9UNS2	24	48412	1	1	1	1	0.1	COP9 signalosome complex subunit 3 OS=Homo sapiens GN=COPS3 PE=1 SV=3
1582	1	SwissProt	Q04726	24	84162	1	1	1	1	0.06	Transducin-like enhancer protein 3 OS=Homo sapiens GN=TLE3 PE=1 SV=2
1583	1	SwissProt	Q9Y426	24	75999	1	1	1	1	0.06	C2 domain-containing protein 2 OS=Homo sapiens GN=C2CD2 PE=1 SV=2
1584	1	SwissProt	Q6DKI1	24	28757	1	1	1	1	0.18	60S ribosomal protein L7-like 1 OS=Homo sapiens GN=RPL7L1 PE=1 SV=1
1585	1	SwissProt	P00390	24	56791	1	1	1	1	0.09	Glutathione reductase, mitochondrial OS=Homo sapiens GN=GSR PE=1 SV=2
1586	1	SwissProt	P05166	24	58806	1	1	1	1	0.08	Propionyl-CoA carboxylase beta chain, mitochondrial OS=Homo sapiens GN=PCCB PE=1 SV=3
1587	1	SwissProt	Q69YN2	24	61322	1	1	1	1	0.08	CWF19-like protein 1 OS=Homo sapiens GN=CWF19L1 PE=1 SV=2
1588	1	SwissProt	Q9UBQ7	24	36045	1	1	1	1	0.14	Glyoxylate reductase/hydroxypyruvate reductase OS=Homo sapiens GN=GRHPR PE=1 SV=1
1589	1	SwissProt	P20645	24	31487	1	1	1	1	0.16	Cation-dependent mannose-6-phosphate receptor OS=Homo sapiens GN=M6PR PE=1 SV=1
1590	1	SwissProt	O43760	24	25079	2	1	2	1	0.21	Synaptogyrin-2 OS=Homo sapiens GN=SYNGR2 PE=1 SV=1
1591	1	SwissProt	Q08209	24	59335	1	1	1	1	0.08	Serine/threonine-protein phosphatase 2B catalytic subunit alpha isoform OS=Homo sapiens GN=PPP3CA PE=1 SV=1
1592	1	SwissProt	Q9BY42	24	34549	1	1	1	1	0.15	Protein RTF2 homolog OS=Homo sapiens GN=RTFDC1 PE=1 SV=3
1593	1	SwissProt	Q9UKD2	23	27657	2	1	2	1	0.19	mRNA turnover protein 4 homolog OS=Homo sapiens GN=MRTO4 PE=1 SV=2
1594	1	SwissProt	Q15633	23	39642	1	1	1	1	0.13	RISC-loading complex subunit TARBP2 OS=Homo sapiens GN=TARBP2 PE=1 SV=3
1595	1	SwissProt	Q5H9R7	23	98577	1	1	1	1	0.05	Serine/threonine-protein phosphatase 6 regulatory subunit 3 OS=Homo sapiens GN=PPP6R3 PE=1 SV=2
1596	1	SwissProt	Q6Y7W6	23	150320	3	1	3	1	0.03	GRB10-interacting GYF protein 2 OS=Homo sapiens GN=GIGYF2 PE=1 SV=1
1597	1	SwissProt	Q9NPQ8	23	60185	1	1	1	1	0.08	Synembryn-A OS=Homo sapiens GN=RIC8A PE=1 SV=3
1598	1	SwissProt	Q7L8L6	23	87488	1	1	1	1	0.06	FAST kinase domain-containing protein 5, mitochondrial OS=Homo sapiens GN=FASTKD5 PE=1 SV=1
1599	1	SwissProt	Q9BTC0	23	245434	2	1	2	1	0.02	Death-inducer obliterator 1 OS=Homo sapiens GN=DIDO1 PE=1 SV=5
1600	1	SwissProt	Q8WY22	23	27932	1	1	1	1	0.18	BRI3-binding protein OS=Homo sapiens GN=BRI3BP PE=1 SV=1
1601	1	SwissProt	A7E2F4	23	70816	1	1	1	1	0.07	Golgin subfamily A member 8A OS=Homo sapiens GN=GOLGA8A PE=2 SV=3
1602	1	SwissProt	Q5PSV4	23	38005	1	1	1	1	0.13	Breast cancer metastasis-suppressor 1-like protein OS=Homo sapiens GN=BRMS1L PE=1 SV=2
1603	1	SwissProt	O95777	23	10396	1	1	1	1	0.56	U6 snRNA-associated Sm-like protein LSm8 OS=Homo sapiens GN=LSM8 PE=1 SV=3
1604	1	SwissProt	Q06124	22	68964	1	1	1	1	0.07	Tyrosine-protein phosphatase non-receptor type 11 OS=Homo sapiens GN=PTPN11 PE=1 SV=2
1605	1	SwissProt	O00231	22	47719	1	1	1	1	0.1	26S proteasome non-ATPase regulatory subunit 11 OS=Homo sapiens GN=PSMD11 PE=1 SV=3
1606	1	SwissProt	P63220	22	9220	1	1	1	1	0.65	40S ribosomal protein S21 OS=Homo sapiens GN=RPS21 PE=1 SV=1
1607	1	SwissProt	O00541	22	68359	2	1	2	1	0.07	Pescadillo homolog OS=Homo sapiens GN=PES1 PE=1 SV=1
1608	1	SwissProt	P84157	22	21509	1	1	1	1	0.24	Matrix-remodeling-associated protein 7 OS=Homo sapiens GN=MXRA7 PE=1 SV=1
1609	1	SwissProt	Q9NYH9	22	70776	1	1	1	1	0.07	U3 small nucleolar RNA-associated protein 6 homolog OS=Homo sapiens GN=UTP6 PE=2 SV=2
1610	1	SwissProt	Q9HDC5	22	72098	1	1	1	1	0.07	Junctophilin-1 OS=Homo sapiens GN=JPH1 PE=1 SV=2
1611	1	SwissProt	Q6P5R6	22	14598	1	1	1	1	0.37	60S ribosomal protein L22-like 1 OS=Homo sapiens GN=RPL22L1 PE=1 SV=2
1612	1	SwissProt	O60469	22	223888	1	1	1	1	0.02	Down syndrome cell adhesion molecule OS=Homo sapiens GN=DSCAM PE=1 SV=2
1613	1	SwissProt	P05556	22	91664	1	1	1	1	0.05	Integrin beta-1 OS=Homo sapiens GN=ITGB1 PE=1 SV=2
1614	1	SwissProt	O43657	22	28172	1	1	1	1	0.18	Tetraspanin-6 OS=Homo sapiens GN=TSPAN6 PE=1 SV=1
1615	1	SwissProt	P55011	22	132048	1	1	1	1	0.04	Solute carrier family 12 member 2 OS=Homo sapiens GN=SLC12A2 PE=1 SV=1
1616	1	SwissProt	Q9Y3B3	21	25498	1	1	1	1	0.2	Transmembrane emp24 domain-containing protein 7 OS=Homo sapiens GN=TMED7 PE=1 SV=2
1617	1	SwissProt	Q9UIU6	21	83168	1	1	1	1	0.06	Homeobox protein SIX4 OS=Homo sapiens GN=SIX4 PE=1 SV=2
1618	1	SwissProt	O14519	21	12414	1	1	1	1	0.45	Cyclin-dependent kinase 2-associated protein 1 OS=Homo sapiens GN=CDK2AP1 PE=1 SV=1
1619	1	SwissProt	O95696	21	121554	1	1	1	1	0.04	Bromodomain-containing protein 1 OS=Homo sapiens GN=BRD1 PE=1 SV=1
1620	1	SwissProt	Q9NX55	20	14656	1	1	1	1	0.37	Huntingtin-interacting protein K OS=Homo sapiens GN=HYPK PE=1 SV=2
1621	1	SwissProt	Q8WYP3	20	101126	3	1	2	1	0.05	Ras and Rab interactor 2 OS=Homo sapiens GN=RIN2 PE=1 SV=1

## Sheet: Mass spectrometry - TEX264-SSH
Family	Member	Database	Accession	Score	Mass	Num. of matches	Num. of significant matches	Num. of sequences	Num. of significant sequences	emPAI	Description
1	1	UniProt_SwissProt	Q9Y6I9	1700	34452	111	100	15	15	6.91	Testis-expressed sequence 264 protein OS=Homo sapiens GN=TEX264 PE=1 SV=1	bait
112	1	UniProt_SwissProt	P55072	226	89950	8	7	6	5	0.23	Transitional endoplasmic reticulum ATPase OS=Homo sapiens GN=VCP PE=1 SV=4
625	1	UniProt_SwissProt	P11387	53	91125	3	2	3	2	0.09	DNA topoisomerase 1 OS=Homo sapiens GN=TOP1 PE=1 SV=2
2	1	UniProt_SwissProt	P78527	1430	473749	89	74	74	60	0.7	DNA-dependent protein kinase catalytic subunit OS=Homo sapiens GN=PRKDC PE=1 SV=3
3	1	UniProt_SwissProt	P42704	1196	159003	60	50	47	39	1.92	Leucine-rich PPR motif-containing protein, mitochondrial OS=Homo sapiens GN=LRPPRC PE=1 SV=3
4	1	UniProt_SwissProt	P16615	1099	116336	62	52	32	28	2.56	Sarcoplasmic/endoplasmic reticulum calcium ATPase 2 OS=Homo sapiens GN=ATP2A2 PE=1 SV=1
5	1	UniProt_SwissProt	P53621	1031	139797	54	48	39	34	2.04	Coatomer subunit alpha OS=Homo sapiens GN=COPA PE=1 SV=2
6	1	UniProt_SwissProt	P08107	970	70294	45	39	25	22	4.58	Heat shock 70 kDa protein 1A/1B OS=Homo sapiens GN=HSPA1A PE=1 SV=5
6	2	UniProt_SwissProt	P11142	706	71082	36	29	19	18	2.22	Heat shock cognate 71 kDa protein OS=Homo sapiens GN=HSPA8 PE=1 SV=1
6	3	UniProt_SwissProt	P11021	385	72402	17	16	16	15	1.19	78 kDa glucose-regulated protein OS=Homo sapiens GN=HSPA5 PE=1 SV=2
6	4	UniProt_SwissProt	P17066	242	71440	9	8	7	7	0.45	Heat shock 70 kDa protein 6 OS=Homo sapiens GN=HSPA6 PE=1 SV=2
7	1	UniProt_SwissProt	P60709	780	42052	50	39	20	17	6.79	Actin, cytoplasmic 1 OS=Homo sapiens GN=ACTB PE=1 SV=1
7	2	UniProt_SwissProt	P68032	401	42334	35	25	13	10	2.47	Actin, alpha cardiac muscle 1 OS=Homo sapiens GN=ACTC1 PE=1 SV=1
8	1	UniProt_SwissProt	P08670	734	53676	46	40	32	31	9.84	Vimentin OS=Homo sapiens GN=VIM PE=1 SV=4
8	2	UniProt_SwissProt	P04264	706	66170	31	26	21	18	2.13	Keratin, type II cytoskeletal 1 OS=Homo sapiens GN=KRT1 PE=1 SV=6
8	3	UniProt_SwissProt	P35908	507	65678	26	25	23	22	2.74	Keratin, type II cytoskeletal 2 epidermal OS=Homo sapiens GN=KRT2 PE=1 SV=2
8	4	UniProt_SwissProt	P02538	254	60293	14	13	13	12	1.25	Keratin, type II cytoskeletal 6A OS=Homo sapiens GN=KRT6A PE=1 SV=3
8	5	UniProt_SwissProt	P05787	227	53671	17	12	16	11	1.32	Keratin, type II cytoskeletal 8 OS=Homo sapiens GN=KRT8 PE=1 SV=7
8	6	UniProt_SwissProt	P04259	206	60315	12	11	11	10	0.99	Keratin, type II cytoskeletal 6B OS=Homo sapiens GN=KRT6B PE=1 SV=5
8	7	UniProt_SwissProt	P13647	124	62568	7	6	7	6	0.44	Keratin, type II cytoskeletal 5 OS=Homo sapiens GN=KRT5 PE=1 SV=3
8	8	UniProt_SwissProt	Q7Z794	97	62149	3	2	3	2	0.13	Keratin, type II cytoskeletal 1b OS=Homo sapiens GN=KRT77 PE=2 SV=3
9	1	UniProt_SwissProt	P07437	709	50095	35	31	17	16	5.07	Tubulin beta chain OS=Homo sapiens GN=TUBB PE=1 SV=2
9	2	UniProt_SwissProt	P68371	672	50255	33	29	16	16	4.59	Tubulin beta-4B chain OS=Homo sapiens GN=TUBB4B PE=1 SV=1
9	3	UniProt_SwissProt	Q13885	542	50274	28	25	14	13	3.47	Tubulin beta-2A chain OS=Homo sapiens GN=TUBB2A PE=1 SV=1
9	4	UniProt_SwissProt	P04350	422	50010	24	20	11	11	2.09	Tubulin beta-4A chain OS=Homo sapiens GN=TUBB4A PE=1 SV=2
10	1	UniProt_SwissProt	P13645	689	59020	32	26	25	21	3.34	Keratin, type I cytoskeletal 10 OS=Homo sapiens GN=KRT10 PE=1 SV=6
10	2	UniProt_SwissProt	P35527	560	62255	26	22	20	20	2.57	Keratin, type I cytoskeletal 9 OS=Homo sapiens GN=KRT9 PE=1 SV=3
10	3	UniProt_SwissProt	P02533	312	51872	15	12	12	10	1.39	Keratin, type I cytoskeletal 14 OS=Homo sapiens GN=KRT14 PE=1 SV=4
10	4	UniProt_SwissProt	P08779	303	51578	17	14	14	12	1.58	Keratin, type I cytoskeletal 16 OS=Homo sapiens GN=KRT16 PE=1 SV=4
10	5	UniProt_SwissProt	P05783	190	48029	12	8	11	7	0.87	Keratin, type I cytoskeletal 18 OS=Homo sapiens GN=KRT18 PE=1 SV=2
11	1	UniProt_SwissProt	Q9BQG0	676	149731	45	39	35	30	1.42	Myb-binding protein 1A OS=Homo sapiens GN=MYBBP1A PE=1 SV=2
12	1	UniProt_SwissProt	P20700	647	66653	33	29	26	22	3.61	Lamin-B1 OS=Homo sapiens GN=LMNB1 PE=1 SV=2
12	2	UniProt_SwissProt	P02545	276	74380	14	11	13	10	0.75	Prelamin-A/C OS=Homo sapiens GN=LMNA PE=1 SV=1
12	3	UniProt_SwissProt	Q03252	103	67762	5	5	5	5	0.32	Lamin-B2 OS=Homo sapiens GN=LMNB2 PE=1 SV=3
13	1	UniProt_SwissProt	P53618	622	108214	36	29	22	17	1.23	Coatomer subunit beta OS=Homo sapiens GN=COPB1 PE=1 SV=3
14	1	UniProt_SwissProt	O14654	609	134711	26	20	19	14	0.61	Insulin receptor substrate 4 OS=Homo sapiens GN=IRS4 PE=1 SV=1
15	1	UniProt_SwissProt	P49792	599	362365	32	28	32	28	0.34	E3 SUMO-protein ligase RanBP2 OS=Homo sapiens GN=RANBP2 PE=1 SV=2
16	1	UniProt_SwissProt	P35606	563	103278	37	30	27	21	1.5	Coatomer subunit beta' OS=Homo sapiens GN=COPB2 PE=1 SV=2
17	1	UniProt_SwissProt	P25705	546	59828	20	17	18	15	1.92	ATP synthase subunit alpha, mitochondrial OS=Homo sapiens GN=ATP5A1 PE=1 SV=1
18	1	UniProt_SwissProt	P49327	545	275877	32	29	30	28	0.47	Fatty acid synthase OS=Homo sapiens GN=FASN PE=1 SV=3
19	1	UniProt_SwissProt	P08240	534	70223	29	26	18	17	2.44	Signal recognition particle receptor subunit alpha OS=Homo sapiens GN=SRPR PE=1 SV=2
20	1	UniProt_SwissProt	Q14974	531	98420	27	23	18	16	1.24	Importin subunit beta-1 OS=Homo sapiens GN=KPNB1 PE=1 SV=2
21	1	UniProt_SwissProt	P40939	489	83688	23	22	17	16	1.58	Trifunctional enzyme subunit alpha, mitochondrial OS=Homo sapiens GN=HADHA PE=1 SV=2
22	1	UniProt_SwissProt	O95573	483	81338	26	20	18	13	1.1	Long-chain-fatty-acid--CoA ligase 3 OS=Homo sapiens GN=ACSL3 PE=1 SV=3
22	2	UniProt_SwissProt	O60488	155	80220	8	7	7	6	0.33	Long-chain-fatty-acid--CoA ligase 4 OS=Homo sapiens GN=ACSL4 PE=1 SV=2
23	1	UniProt_SwissProt	Q00610	479	193260	26	24	21	20	0.54	Clathrin heavy chain 1 OS=Homo sapiens GN=CLTC PE=1 SV=5
24	1	UniProt_SwissProt	Q12905	477	43263	21	20	14	13	3.01	Interleukin enhancer-binding factor 2 OS=Homo sapiens GN=ILF2 PE=1 SV=2
25	1	UniProt_SwissProt	P61978	469	51230	22	18	15	13	1.79	Heterogeneous nuclear ribonucleoprotein K OS=Homo sapiens GN=HNRNPK PE=1 SV=1
26	1	UniProt_SwissProt	P46087	465	89589	16	15	15	14	0.81	Probable 28S rRNA (cytosine(4447)-C(5))-methyltransferase OS=Homo sapiens GN=NOP2 PE=1 SV=2
27	1	UniProt_SwissProt	Q02218	464	117059	28	22	19	16	0.79	2-oxoglutarate dehydrogenase, mitochondrial OS=Homo sapiens GN=OGDH PE=1 SV=3
28	1	UniProt_SwissProt	Q00839	461	91269	26	20	14	13	1.11	Heterogeneous nuclear ribonucleoprotein U OS=Homo sapiens GN=HNRNPU PE=1 SV=6
29	1	UniProt_SwissProt	Q92841	459	80906	23	22	17	16	1.54	Probable ATP-dependent RNA helicase DDX17 OS=Homo sapiens GN=DDX17 PE=1 SV=2
29	2	UniProt_SwissProt	O00571	319	73597	16	11	12	8	0.67	ATP-dependent RNA helicase DDX3X OS=Homo sapiens GN=DDX3X PE=1 SV=3
29	3	UniProt_SwissProt	P17844	306	69618	22	19	17	14	1.65	Probable ATP-dependent RNA helicase DDX5 OS=Homo sapiens GN=DDX5 PE=1 SV=1
30	1	UniProt_SwissProt	P38646	442	73920	18	17	15	15	1.26	Stress-70 protein, mitochondrial OS=Homo sapiens GN=HSPA9 PE=1 SV=2
31	1	UniProt_SwissProt	P43243	433	95078	30	19	23	15	0.89	Matrin-3 OS=Homo sapiens GN=MATR3 PE=1 SV=2
32	1	UniProt_SwissProt	P00387	426	34441	16	15	9	8	2.31	NADH-cytochrome b5 reductase 3 OS=Homo sapiens GN=CYB5R3 PE=1 SV=3
33	1	UniProt_SwissProt	Q08211	425	142181	30	19	28	17	0.57	ATP-dependent RNA helicase A OS=Homo sapiens GN=DHX9 PE=1 SV=4
34	1	UniProt_SwissProt	P05023	418	114135	24	22	23	21	1.07	Sodium/potassium-transporting ATPase subunit alpha-1 OS=Homo sapiens GN=ATP1A1 PE=1 SV=1
35	1	UniProt_SwissProt	P49411	416	49852	18	16	15	13	1.88	Elongation factor Tu, mitochondrial OS=Homo sapiens GN=TUFM PE=1 SV=2
36	1	UniProt_SwissProt	P08238	410	83554	19	16	15	14	1.06	Heat shock protein HSP 90-beta OS=Homo sapiens GN=HSP90AB1 PE=1 SV=4
36	2	UniProt_SwissProt	P07900	320	85006	13	11	11	10	0.63	Heat shock protein HSP 90-alpha OS=Homo sapiens GN=HSP90AA1 PE=1 SV=5
36	3	UniProt_SwissProt	Q12931	154	80345	6	5	6	5	0.26	Heat shock protein 75 kDa, mitochondrial OS=Homo sapiens GN=TRAP1 PE=1 SV=3
36	4	UniProt_SwissProt	P14625	106	92696	3	3	3	3	0.13	Endoplasmin OS=Homo sapiens GN=HSP90B1 PE=1 SV=1
37	1	UniProt_SwissProt	Q5QNW6	406	13912	17	14	6	6	17.3	Histone H2B type 2-F OS=Homo sapiens GN=HIST2H2BF PE=1 SV=3
37	2	UniProt_SwissProt	P06899	376	13896	17	14	6	6	17.3	Histone H2B type 1-J OS=Homo sapiens GN=HIST1H2BJ PE=1 SV=3
37	3	UniProt_SwissProt	P55060	155	111145	10	9	10	9	0.36	Exportin-2 OS=Homo sapiens GN=CSE1L PE=1 SV=3
38	1	UniProt_SwissProt	P10809	406	61187	24	20	20	16	1.85	60 kDa heat shock protein, mitochondrial OS=Homo sapiens GN=HSPD1 PE=1 SV=2
39	1	UniProt_SwissProt	Q9Y2U8	402	100790	17	13	15	12	0.57	Inner nuclear membrane protein Man1 OS=Homo sapiens GN=LEMD3 PE=1 SV=2
40	1	UniProt_SwissProt	O95602	401	196683	32	23	24	19	0.53	DNA-directed RNA polymerase I subunit RPA1 OS=Homo sapiens GN=POLR1A PE=1 SV=2
41	1	UniProt_SwissProt	Q14683	400	143771	24	18	21	16	0.57	Structural maintenance of chromosomes protein 1A OS=Homo sapiens GN=SMC1A PE=1 SV=2
41	2	UniProt_SwissProt	P12956	72	70084	4	3	3	3	0.18	X-ray repair cross-complementing protein 6 OS=Homo sapiens GN=XRCC6 PE=1 SV=2
42	1	UniProt_SwissProt	Q13263	400	90261	22	18	14	13	0.95	Transcription intermediary factor 1-beta OS=Homo sapiens GN=TRIM28 PE=1 SV=5
43	1	UniProt_SwissProt	Q13838	394	49416	24	23	15	14	2.94	Spliceosome RNA helicase DDX39B OS=Homo sapiens GN=DDX39B PE=1 SV=1
43	2	UniProt_SwissProt	O00148	198	49611	15	14	12	11	1.48	ATP-dependent RNA helicase DDX39A OS=Homo sapiens GN=DDX39A PE=1 SV=2
44	1	UniProt_SwissProt	Q9NVI7	388	71610	29	26	19	17	1.72	ATPase family AAA domain-containing protein 3A OS=Homo sapiens GN=ATAD3A PE=1 SV=2
44	2	UniProt_SwissProt	Q5T9A4	226	73098	20	17	14	12	0.86	ATPase family AAA domain-containing protein 3B OS=Homo sapiens GN=ATAD3B PE=1 SV=1
45	1	UniProt_SwissProt	P63010	376	105398	23	15	19	14	0.71	AP-2 complex subunit beta OS=Homo sapiens GN=AP2B1 PE=1 SV=1
45	2	UniProt_SwissProt	Q10567	286	105482	16	11	13	10	0.48	AP-1 complex subunit beta-1 OS=Homo sapiens GN=AP1B1 PE=1 SV=2
46	1	UniProt_SwissProt	P06576	376	56525	28	25	17	15	3.34	ATP synthase subunit beta, mitochondrial OS=Homo sapiens GN=ATP5B PE=1 SV=3
47	1	UniProt_SwissProt	P68363	371	50804	28	23	17	15	2.04	Tubulin alpha-1B chain OS=Homo sapiens GN=TUBA1B PE=1 SV=1
48	1	UniProt_SwissProt	P36957	357	49067	14	12	9	8	1.15	Dihydrolipoyllysine-residue succinyltransferase component of 2-oxoglutarate dehydrogenase complex, mitochondrial OS=Homo sapiens GN=DLST PE=1 SV=4
49	1	UniProt_SwissProt	Q9NR30	354	87804	24	23	19	18	1.27	Nucleolar RNA helicase 2 OS=Homo sapiens GN=DDX21 PE=1 SV=5
49	2	UniProt_SwissProt	Q9BQ39	73	83084	6	5	5	4	0.26	ATP-dependent RNA helicase DDX50 OS=Homo sapiens GN=DDX50 PE=1 SV=1
50	1	UniProt_SwissProt	Q12906	350	95678	17	13	16	12	0.61	Interleukin enhancer-binding factor 3 OS=Homo sapiens GN=ILF3 PE=1 SV=3
51	1	UniProt_SwissProt	Q14318	349	44990	9	8	7	6	0.8	Peptidyl-prolyl cis-trans isomerase FKBP8 OS=Homo sapiens GN=FKBP8 PE=1 SV=2
52	1	UniProt_SwissProt	O94874	346	89996	18	14	15	11	0.66	E3 UFM1-protein ligase 1 OS=Homo sapiens GN=UFL1 PE=1 SV=2
53	1	UniProt_SwissProt	P33993	344	81884	25	17	22	16	1.19	DNA replication licensing factor MCM7 OS=Homo sapiens GN=MCM7 PE=1 SV=4
54	1	UniProt_SwissProt	Q6P2Q9	341	274738	20	15	18	14	0.21	Pre-mRNA-processing-splicing factor 8 OS=Homo sapiens GN=PRPF8 PE=1 SV=2
55	1	UniProt_SwissProt	Q99623	340	33276	17	14	12	12	2.85	Prohibitin-2 OS=Homo sapiens GN=PHB2 PE=1 SV=2
56	1	UniProt_SwissProt	P54886	334	87989	14	14	12	12	0.82	Delta-1-pyrroline-5-carboxylate synthase OS=Homo sapiens GN=ALDH18A1 PE=1 SV=2
57	1	UniProt_SwissProt	P82650	330	41425	18	13	11	9	1.71	28S ribosomal protein S22, mitochondrial OS=Homo sapiens GN=MRPS22 PE=1 SV=1
58	1	UniProt_SwissProt	P25205	327	91551	24	19	22	18	1.1	DNA replication licensing factor MCM3 OS=Homo sapiens GN=MCM3 PE=1 SV=3
59	1	UniProt_SwissProt	P11182	327	53852	24	17	15	10	1.31	Lipoamide acyltransferase component of branched-chain alpha-keto acid dehydrogenase complex, mitochondrial OS=Homo sapiens GN=DBT PE=1 SV=3
60	1	UniProt_SwissProt	O75694	326	156697	14	12	12	10	0.3	Nuclear pore complex protein Nup155 OS=Homo sapiens GN=NUP155 PE=1 SV=1
61	1	UniProt_SwissProt	P31943	321	49484	15	14	8	8	0.98	Heterogeneous nuclear ribonucleoprotein H OS=Homo sapiens GN=HNRNPH1 PE=1 SV=4
61	2	UniProt_SwissProt	P52597	288	45985	8	7	6	5	0.51	Heterogeneous nuclear ribonucleoprotein F OS=Homo sapiens GN=HNRNPF PE=1 SV=3
61	3	UniProt_SwissProt	P55795	178	49517	7	7	5	5	0.46	Heterogeneous nuclear ribonucleoprotein H2 OS=Homo sapiens GN=HNRNPH2 PE=1 SV=1
62	1	UniProt_SwissProt	P35232	318	29843	14	13	11	10	2.5	Prohibitin OS=Homo sapiens GN=PHB PE=1 SV=1
63	1	UniProt_SwissProt	P50990	310	60153	13	13	9	9	0.99	T-complex protein 1 subunit theta OS=Homo sapiens GN=CCT8 PE=1 SV=4
64	1	UniProt_SwissProt	P12004	306	29092	15	14	10	9	3.67	Proliferating cell nuclear antigen OS=Homo sapiens GN=PCNA PE=1 SV=1
65	1	UniProt_SwissProt	P19367	306	103561	16	11	15	11	0.49	Hexokinase-1 OS=Homo sapiens GN=HK1 PE=1 SV=3
65	2	UniProt_SwissProt	P52789	99	103739	3	3	3	3	0.12	Hexokinase-2 OS=Homo sapiens GN=HK2 PE=1 SV=2
66	1	UniProt_SwissProt	Q96A33	303	56123	22	16	16	12	1.56	Coiled-coil domain-containing protein 47 OS=Homo sapiens GN=CCDC47 PE=1 SV=1
67	1	UniProt_SwissProt	P50402	302	29033	16	14	13	12	4.31	Emerin OS=Homo sapiens GN=EMD PE=1 SV=1
68	1	UniProt_SwissProt	P11177	298	39550	14	13	9	8	1.84	Pyruvate dehydrogenase E1 component subunit beta, mitochondrial OS=Homo sapiens GN=PDHB PE=1 SV=3
69	1	UniProt_SwissProt	P10515	298	69466	15	14	10	10	1.03	Dihydrolipoyllysine-residue acetyltransferase component of pyruvate dehydrogenase complex, mitochondrial OS=Homo sapiens GN=DLAT PE=1 SV=3
70	1	UniProt_SwissProt	P34897	295	56414	13	12	9	8	0.95	Serine hydroxymethyltransferase, mitochondrial OS=Homo sapiens GN=SHMT2 PE=1 SV=3
71	1	UniProt_SwissProt	P42285	294	118756	17	13	14	11	0.51	Superkiller viralicidic activity 2-like 2 OS=Homo sapiens GN=SKIV2L2 PE=1 SV=3
72	1	UniProt_SwissProt	P27824	293	67982	18	13	15	11	0.84	Calnexin OS=Homo sapiens GN=CANX PE=1 SV=2
73	1	UniProt_SwissProt	Q92552	291	47924	12	10	11	9	1.19	28S ribosomal protein S27, mitochondrial OS=Homo sapiens GN=MRPS27 PE=1 SV=3
74	1	UniProt_SwissProt	O75643	291	246006	19	15	19	15	0.26	U5 small nuclear ribonucleoprotein 200 kDa helicase OS=Homo sapiens GN=SNRNP200 PE=1 SV=2
75	1	UniProt_SwissProt	P14618	288	58470	12	10	12	10	0.9	Pyruvate kinase PKM OS=Homo sapiens GN=PKM PE=1 SV=4
76	1	UniProt_SwissProt	Q9BSJ8	288	123293	12	11	11	10	0.36	Extended synaptotagmin-1 OS=Homo sapiens GN=ESYT1 PE=1 SV=1
77	1	UniProt_SwissProt	P62805	284	11360	15	13	8	7	17.02	Histone H4 OS=Homo sapiens GN=HIST1H4A PE=1 SV=2
78	1	UniProt_SwissProt	P10412	282	21852	10	10	7	7	2.28	Histone H1.4 OS=Homo sapiens GN=HIST1H1E PE=1 SV=2
79	1	UniProt_SwissProt	Q9UBF2	280	98700	12	10	11	9	0.47	Coatomer subunit gamma-2 OS=Homo sapiens GN=COPG2 PE=1 SV=1
79	2	UniProt_SwissProt	Q9Y678	73	98967	8	6	8	6	0.26	Coatomer subunit gamma-1 OS=Homo sapiens GN=COPG1 PE=1 SV=1
80	1	UniProt_SwissProt	Q9Y5M8	276	29912	10	9	9	8	1.72	Signal recognition particle receptor subunit beta OS=Homo sapiens GN=SRPRB PE=1 SV=3
81	1	UniProt_SwissProt	P52292	274	58168	8	8	6	6	0.57	Importin subunit alpha-1 OS=Homo sapiens GN=KPNA2 PE=1 SV=1
82	1	UniProt_SwissProt	P78347	273	112859	24	19	22	17	0.83	General transcription factor II-I OS=Homo sapiens GN=GTF2I PE=1 SV=2
83	1	UniProt_SwissProt	P18031	272	50505	14	12	11	10	1.45	Tyrosine-protein phosphatase non-receptor type 1 OS=Homo sapiens GN=PTPN1 PE=1 SV=1
84	1	UniProt_SwissProt	P60842	270	46353	14	11	12	10	1.25	Eukaryotic initiation factor 4A-I OS=Homo sapiens GN=EIF4A1 PE=1 SV=1
84	2	UniProt_SwissProt	P38919	130	47126	13	10	11	8	1.05	Eukaryotic initiation factor 4A-III OS=Homo sapiens GN=EIF4A3 PE=1 SV=4
85	1	UniProt_SwissProt	Q14566	266	93801	17	14	15	12	0.62	DNA replication licensing factor MCM6 OS=Homo sapiens GN=MCM6 PE=1 SV=1
86	1	UniProt_SwissProt	Q9Y2X3	263	60054	11	8	8	6	0.65	Nucleolar protein 58 OS=Homo sapiens GN=NOP58 PE=1 SV=1
87	1	UniProt_SwissProt	O95831	260	67144	13	12	13	12	0.96	Apoptosis-inducing factor 1, mitochondrial OS=Homo sapiens GN=AIFM1 PE=1 SV=1
88	1	UniProt_SwissProt	Q99459	260	92422	12	11	11	10	0.57	Cell division cycle 5-like protein OS=Homo sapiens GN=CDC5L PE=1 SV=2
89	1	UniProt_SwissProt	Q29RF7	260	152274	7	6	7	6	0.16	Sister chromatid cohesion protein PDS5 homolog A OS=Homo sapiens GN=PDS5A PE=1 SV=1
90	1	UniProt_SwissProt	Q13151	257	30993	9	8	7	6	1.06	Heterogeneous nuclear ribonucleoprotein A0 OS=Homo sapiens GN=HNRNPA0 PE=1 SV=1
90	2	UniProt_SwissProt	P09651	79	38837	5	4	4	3	0.47	Heterogeneous nuclear ribonucleoprotein A1 OS=Homo sapiens GN=HNRNPA1 PE=1 SV=5
90	3	UniProt_SwissProt	P22626	62	37464	4	4	4	4	0.49	Heterogeneous nuclear ribonucleoproteins A2/B1 OS=Homo sapiens GN=HNRNPA2B1 PE=1 SV=2
91	1	UniProt_SwissProt	P04843	253	68641	11	10	11	10	0.73	Dolichyl-diphosphooligosaccharide--protein glycosyltransferase subunit 1 OS=Homo sapiens GN=RPN1 PE=1 SV=1
92	1	UniProt_SwissProt	O60264	253	122513	16	9	15	8	0.28	SWI/SNF-related matrix-associated actin-dependent regulator of chromatin subfamily A member 5 OS=Homo sapiens GN=SMARCA5 PE=1 SV=1
93	1	UniProt_SwissProt	Q14103	252	38581	14	13	11	11	2.53	Heterogeneous nuclear ribonucleoprotein D0 OS=Homo sapiens GN=HNRNPD PE=1 SV=1
93	2	UniProt_SwissProt	O14979	111	46580	6	5	6	5	0.5	Heterogeneous nuclear ribonucleoprotein D-like OS=Homo sapiens GN=HNRNPDL PE=1 SV=3
93	3	UniProt_SwissProt	Q99729	108	36316	2	2	2	2	0.23	Heterogeneous nuclear ribonucleoprotein A/B OS=Homo sapiens GN=HNRNPAB PE=1 SV=2
93	4	UniProt_SwissProt	Q96DH6	35	35345	2	2	2	2	0.24	RNA-binding protein Musashi homolog 2 OS=Homo sapiens GN=MSI2 PE=1 SV=1
94	1	UniProt_SwissProt	P42167	250	50696	10	10	9	9	0.95	Lamina-associated polypeptide 2, isoforms beta/gamma OS=Homo sapiens GN=TMPO PE=1 SV=2
94	2	UniProt_SwissProt	P42166	191	76016	6	6	6	6	0.35	Lamina-associated polypeptide 2, isoform alpha OS=Homo sapiens GN=TMPO PE=1 SV=2
95	1	UniProt_SwissProt	P82930	249	25692	11	11	8	8	3.95	28S ribosomal protein S34, mitochondrial OS=Homo sapiens GN=MRPS34 PE=1 SV=2
96	1	UniProt_SwissProt	O94973	249	104807	17	13	16	13	0.6	AP-2 complex subunit alpha-2 OS=Homo sapiens GN=AP2A2 PE=1 SV=2
96	2	UniProt_SwissProt	O95782	209	108561	19	15	14	11	0.63	AP-2 complex subunit alpha-1 OS=Homo sapiens GN=AP2A1 PE=1 SV=3
97	1	UniProt_SwissProt	O75396	248	24806	6	6	5	5	1.47	Vesicle-trafficking protein SEC22b OS=Homo sapiens GN=SEC22B PE=1 SV=4
98	1	UniProt_SwissProt	Q15717	247	36240	15	12	10	9	1.82	ELAV-like protein 1 OS=Homo sapiens GN=ELAVL1 PE=1 SV=2
99	1	UniProt_SwissProt	P62701	246	29807	20	12	13	8	2.5	40S ribosomal protein S4, X isoform OS=Homo sapiens GN=RPS4X PE=1 SV=2
100	1	UniProt_SwissProt	O60216	240	71930	9	8	6	6	0.37	Double-strand-break repair protein rad21 homolog OS=Homo sapiens GN=RAD21 PE=1 SV=2
101	1	UniProt_SwissProt	P14923	239	82434	14	10	12	8	0.58	Junction plakoglobin OS=Homo sapiens GN=JUP PE=1 SV=3
102	1	UniProt_SwissProt	Q14160	237	175748	13	12	13	12	0.3	Protein scribble homolog OS=Homo sapiens GN=SCRIB PE=1 SV=4
102	2	UniProt_SwissProt	Q9BTT6	103	59946	4	4	4	4	0.29	Leucine-rich repeat-containing protein 1 OS=Homo sapiens GN=LRRC1 PE=1 SV=1
103	1	UniProt_SwissProt	Q92621	237	230171	22	14	21	13	0.26	Nuclear pore complex protein Nup205 OS=Homo sapiens GN=NUP205 PE=1 SV=3
104	1	UniProt_SwissProt	P52272	237	77749	18	14	14	11	0.88	Heterogeneous nuclear ribonucleoprotein M OS=Homo sapiens GN=HNRNPM PE=1 SV=3
105	1	UniProt_SwissProt	P37268	233	48597	11	8	10	7	0.86	Squalene synthase OS=Homo sapiens GN=FDFT1 PE=1 SV=1
106	1	UniProt_SwissProt	Q3ZCQ8	233	39850	14	12	10	10	1.56	Mitochondrial import inner membrane translocase subunit TIM50 OS=Homo sapiens GN=TIMM50 PE=1 SV=2
107	1	UniProt_SwissProt	Q6P1M0	231	72930	9	8	9	8	0.51	Long-chain fatty acid transport protein 4 OS=Homo sapiens GN=SLC27A4 PE=1 SV=1
108	1	UniProt_SwissProt	P51149	231	23760	13	10	12	9	3.79	Ras-related protein Rab-7a OS=Homo sapiens GN=RAB7A PE=1 SV=1
109	1	UniProt_SwissProt	P48444	231	57630	11	11	8	8	0.92	Coatomer subunit delta OS=Homo sapiens GN=ARCN1 PE=1 SV=1
110	1	UniProt_SwissProt	P24752	230	45456	12	10	11	9	1.28	Acetyl-CoA acetyltransferase, mitochondrial OS=Homo sapiens GN=ACAT1 PE=1 SV=1
111	1	UniProt_SwissProt	Q5JTZ9	229	108299	13	12	13	12	0.52	Alanine--tRNA ligase, mitochondrial OS=Homo sapiens GN=AARS2 PE=1 SV=1
113	1	UniProt_SwissProt	P33991	225	97068	16	12	15	12	0.6	DNA replication licensing factor MCM4 OS=Homo sapiens GN=MCM4 PE=1 SV=5
114	1	UniProt_SwissProt	Q9UKV5	223	73747	11	9	10	8	0.59	E3 ubiquitin-protein ligase AMFR OS=Homo sapiens GN=AMFR PE=1 SV=2
115	1	UniProt_SwissProt	P26640	223	141642	6	5	6	5	0.14	Valine--tRNA ligase OS=Homo sapiens GN=VARS PE=1 SV=4
116	1	UniProt_SwissProt	O14980	222	124447	9	8	8	7	0.28	Exportin-1 OS=Homo sapiens GN=XPO1 PE=1 SV=1
117	1	UniProt_SwissProt	Q53GQ0	222	34416	18	14	14	12	3.12	Estradiol 17-beta-dehydrogenase 12 OS=Homo sapiens GN=HSD17B12 PE=1 SV=2
118	1	UniProt_SwissProt	P14866	221	64720	18	14	9	8	0.9	Heterogeneous nuclear ribonucleoprotein L OS=Homo sapiens GN=HNRNPL PE=1 SV=2
119	1	UniProt_SwissProt	P05198	221	36374	11	10	9	8	1.28	Eukaryotic translation initiation factor 2 subunit 1 OS=Homo sapiens GN=EIF2S1 PE=1 SV=3
120	1	UniProt_SwissProt	Q9UJZ1	219	38624	9	9	8	8	1.4	Stomatin-like protein 2, mitochondrial OS=Homo sapiens GN=STOML2 PE=1 SV=1
121	1	UniProt_SwissProt	P09874	219	113811	11	11	10	10	0.39	Poly [ADP-ribose] polymerase 1 OS=Homo sapiens GN=PARP1 PE=1 SV=4
122	1	UniProt_SwissProt	Q14684	219	84774	19	15	15	12	0.71	Ribosomal RNA processing protein 1 homolog B OS=Homo sapiens GN=RRP1B PE=1 SV=3
123	1	UniProt_SwissProt	Q9BTX1	218	76940	11	10	10	9	0.63	Nucleoporin NDC1 OS=Homo sapiens GN=NDC1 PE=1 SV=2
124	1	UniProt_SwissProt	O00567	217	66408	12	8	10	7	0.58	Nucleolar protein 56 OS=Homo sapiens GN=NOP56 PE=1 SV=4
125	1	UniProt_SwissProt	Q00325	216	40525	12	10	8	8	1.53	Phosphate carrier protein, mitochondrial OS=Homo sapiens GN=SLC25A3 PE=1 SV=2
126	1	UniProt_SwissProt	Q7KZF4	215	102618	13	7	10	6	0.25	Staphylococcal nuclease domain-containing protein 1 OS=Homo sapiens GN=SND1 PE=1 SV=1
127	1	UniProt_SwissProt	Q8TEM1	214	205895	9	9	9	9	0.18	Nuclear pore membrane glycoprotein 210 OS=Homo sapiens GN=NUP210 PE=1 SV=3
128	1	UniProt_SwissProt	Q15029	214	110336	14	13	13	12	0.51	116 kDa U5 small nuclear ribonucleoprotein component OS=Homo sapiens GN=EFTUD2 PE=1 SV=1
129	1	UniProt_SwissProt	P07910	212	33707	12	11	9	9	2.03	Heterogeneous nuclear ribonucleoproteins C1/C2 OS=Homo sapiens GN=HNRNPC PE=1 SV=4
130	1	UniProt_SwissProt	Q12788	210	90347	7	6	7	6	0.29	Transducin beta-like protein 3 OS=Homo sapiens GN=TBL3 PE=1 SV=2
131	1	UniProt_SwissProt	Q13148	207	45053	8	8	6	6	0.79	TAR DNA-binding protein 43 OS=Homo sapiens GN=TARDBP PE=1 SV=1
132	1	UniProt_SwissProt	Q9GZR7	204	96899	23	15	19	13	0.66	ATP-dependent RNA helicase DDX24 OS=Homo sapiens GN=DDX24 PE=1 SV=1
133	1	UniProt_SwissProt	Q8N1F7	202	93943	17	16	15	14	0.83	Nuclear pore complex protein Nup93 OS=Homo sapiens GN=NUP93 PE=1 SV=2
134	1	UniProt_SwissProt	Q9UQE7	202	141853	16	11	14	11	0.34	Structural maintenance of chromosomes protein 3 OS=Homo sapiens GN=SMC3 PE=1 SV=2
135	1	UniProt_SwissProt	Q8TC12	202	35763	7	6	5	5	0.69	Retinol dehydrogenase 11 OS=Homo sapiens GN=RDH11 PE=1 SV=2
136	1	UniProt_SwissProt	Q9NTI5	201	165818	11	6	11	6	0.15	Sister chromatid cohesion protein PDS5 homolog B OS=Homo sapiens GN=PDS5B PE=1 SV=1
137	1	UniProt_SwissProt	P52948	201	198597	11	10	10	9	0.19	Nuclear pore complex protein Nup98-Nup96 OS=Homo sapiens GN=NUP98 PE=1 SV=4
138	1	UniProt_SwissProt	Q9Y679	200	53508	10	10	7	7	0.64	Ancient ubiquitous protein 1 OS=Homo sapiens GN=AUP1 PE=1 SV=1
139	1	UniProt_SwissProt	P06748	200	32726	9	8	6	6	1.5	Nucleophosmin OS=Homo sapiens GN=NPM1 PE=1 SV=2
140	1	UniProt_SwissProt	Q07020	200	21735	8	7	6	5	1.35	60S ribosomal protein L18 OS=Homo sapiens GN=RPL18 PE=1 SV=2
141	1	UniProt_SwissProt	P62269	198	17708	13	11	8	6	4.28	40S ribosomal protein S18 OS=Homo sapiens GN=RPS18 PE=1 SV=3
142	1	UniProt_SwissProt	P33992	196	83031	15	12	14	11	0.65	DNA replication licensing factor MCM5 OS=Homo sapiens GN=MCM5 PE=1 SV=5
143	1	UniProt_SwissProt	P55084	194	51547	11	10	10	9	0.93	Trifunctional enzyme subunit beta, mitochondrial OS=Homo sapiens GN=HADHB PE=1 SV=3
144	1	UniProt_SwissProt	Q9UL25	193	24731	9	7	4	4	1.12	Ras-related protein Rab-21 OS=Homo sapiens GN=RAB21 PE=1 SV=3
145	1	UniProt_SwissProt	Q9NTJ5	193	67437	12	9	10	7	0.56	Phosphatidylinositide phosphatase SAC1 OS=Homo sapiens GN=SACM1L PE=1 SV=2
146	1	UniProt_SwissProt	P12236	192	33073	10	8	9	7	1.21	ADP/ATP translocase 3 OS=Homo sapiens GN=SLC25A6 PE=1 SV=4
146	2	UniProt_SwissProt	P05141	181	33059	12	10	10	8	1.47	ADP/ATP translocase 2 OS=Homo sapiens GN=SLC25A5 PE=1 SV=7
147	1	UniProt_SwissProt	P23396	191	26842	15	10	11	7	3.01	40S ribosomal protein S3 OS=Homo sapiens GN=RPS3 PE=1 SV=2
148	1	UniProt_SwissProt	P20020	191	139637	7	5	7	5	0.15	Plasma membrane calcium-transporting ATPase 1 OS=Homo sapiens GN=ATP2B1 PE=1 SV=3
149	1	UniProt_SwissProt	P50991	190	58401	12	9	10	8	0.79	T-complex protein 1 subunit delta OS=Homo sapiens GN=CCT4 PE=1 SV=4
150	1	UniProt_SwissProt	O43491	190	113032	15	14	14	13	0.55	Band 4.1-like protein 2 OS=Homo sapiens GN=EPB41L2 PE=1 SV=1
150	2	UniProt_SwissProt	Q9Y2J2	106	121458	7	7	7	7	0.24	Band 4.1-like protein 3 OS=Homo sapiens GN=EPB41L3 PE=1 SV=2
151	1	UniProt_SwissProt	P26196	189	54781	11	9	7	6	0.62	Probable ATP-dependent RNA helicase DDX6 OS=Homo sapiens GN=DDX6 PE=1 SV=2
152	1	UniProt_SwissProt	Q9P035	188	43360	9	6	8	6	0.68	Very-long-chain (3R)-3-hydroxyacyl-CoA dehydratase 3 OS=Homo sapiens GN=PTPLAD1 PE=1 SV=2
153	1	UniProt_SwissProt	Q9NRG9	186	60392	11	10	11	10	0.87	Aladin OS=Homo sapiens GN=AAAS PE=1 SV=1
154	1	UniProt_SwissProt	O43175	185	57356	5	5	5	5	0.39	D-3-phosphoglycerate dehydrogenase OS=Homo sapiens GN=PHGDH PE=1 SV=4
155	1	UniProt_SwissProt	Q6ZNB6	184	107713	8	8	6	6	0.28	NF-X1-type zinc finger protein NFXL1 OS=Homo sapiens GN=NFXL1 PE=1 SV=2
156	1	UniProt_SwissProt	Q9H0A0	184	116569	9	9	9	9	0.34	N-acetyltransferase 10 OS=Homo sapiens GN=NAT10 PE=1 SV=2
157	1	UniProt_SwissProt	Q86XL3	184	104905	15	11	13	11	0.49	Ankyrin repeat and LEM domain-containing protein 2 OS=Homo sapiens GN=ANKLE2 PE=1 SV=4
158	1	UniProt_SwissProt	P62263	183	16434	7	7	5	5	2.84	40S ribosomal protein S14 OS=Homo sapiens GN=RPS14 PE=1 SV=3
159	1	UniProt_SwissProt	Q9Y4W6	181	88984	13	10	11	8	0.53	AFG3-like protein 2 OS=Homo sapiens GN=AFG3L2 PE=1 SV=2
160	1	UniProt_SwissProt	Q15758	181	57018	9	8	8	7	0.59	Neutral amino acid transporter B(0) OS=Homo sapiens GN=SLC1A5 PE=1 SV=2
161	1	UniProt_SwissProt	P43897	180	35710	7	6	6	5	0.88	Elongation factor Ts, mitochondrial OS=Homo sapiens GN=TSFM PE=1 SV=2
162	1	UniProt_SwissProt	P07814	179	172080	13	8	13	8	0.19	Bifunctional glutamate/proline--tRNA ligase OS=Homo sapiens GN=EPRS PE=1 SV=5
163	1	UniProt_SwissProt	Q15397	179	73937	16	13	12	10	0.85	Pumilio domain-containing protein KIAA0020 OS=Homo sapiens GN=KIAA0020 PE=1 SV=3
164	1	UniProt_SwissProt	Q12769	178	164355	11	10	11	10	0.26	Nuclear pore complex protein Nup160 OS=Homo sapiens GN=NUP160 PE=1 SV=3
165	1	UniProt_SwissProt	O15160	177	39453	7	7	7	7	0.95	DNA-directed RNA polymerases I and III subunit RPAC1 OS=Homo sapiens GN=POLR1C PE=1 SV=1
166	1	UniProt_SwissProt	P42765	177	42354	8	8	8	8	1.03	3-ketoacyl-CoA thiolase, mitochondrial OS=Homo sapiens GN=ACAA2 PE=1 SV=2
167	1	UniProt_SwissProt	Q96KR1	176	118079	11	8	10	7	0.25	Zinc finger RNA-binding protein OS=Homo sapiens GN=ZFR PE=1 SV=2
168	1	UniProt_SwissProt	P48729	175	39118	8	8	5	5	0.96	Casein kinase I isoform alpha OS=Homo sapiens GN=CSNK1A1 PE=1 SV=2
169	1	UniProt_SwissProt	P39023	173	46365	9	9	6	6	0.91	60S ribosomal protein L3 OS=Homo sapiens GN=RPL3 PE=1 SV=2
170	1	UniProt_SwissProt	P04899	172	40995	9	8	7	7	0.9	Guanine nucleotide-binding protein G(i) subunit alpha-2 OS=Homo sapiens GN=GNAI2 PE=1 SV=3
170	2	UniProt_SwissProt	P08754	152	41076	10	9	7	7	0.9	Guanine nucleotide-binding protein G(k) subunit alpha OS=Homo sapiens GN=GNAI3 PE=1 SV=3
170	3	UniProt_SwissProt	P63096	128	40905	7	6	5	5	0.58	Guanine nucleotide-binding protein G(i) subunit alpha-1 OS=Homo sapiens GN=GNAI1 PE=1 SV=2
170	4	UniProt_SwissProt	P63092	111	46092	9	8	8	7	0.92	Guanine nucleotide-binding protein G(s) subunit alpha isoforms short OS=Homo sapiens GN=GNAS PE=1 SV=1
170	5	UniProt_SwissProt	P09471	108	40595	4	4	3	3	0.32	Guanine nucleotide-binding protein G(o) subunit alpha OS=Homo sapiens GN=GNAO1 PE=1 SV=4
171	1	UniProt_SwissProt	Q9Y676	169	29719	8	8	5	5	1.12	28S ribosomal protein S18b, mitochondrial OS=Homo sapiens GN=MRPS18B PE=1 SV=1
172	1	UniProt_SwissProt	Q8NI27	169	184541	12	10	12	10	0.23	THO complex subunit 2 OS=Homo sapiens GN=THOC2 PE=1 SV=2
173	1	UniProt_SwissProt	Q9Y230	167	51296	8	8	8	8	0.8	RuvB-like 2 OS=Homo sapiens GN=RUVBL2 PE=1 SV=3
174	1	UniProt_SwissProt	Q9UQ80	165	44101	12	10	11	9	1.35	Proliferation-associated protein 2G4 OS=Homo sapiens GN=PA2G4 PE=1 SV=3
175	1	UniProt_SwissProt	Q7Z2W4	164	103135	4	4	4	4	0.16	Zinc finger CCCH-type antiviral protein 1 OS=Homo sapiens GN=ZC3HAV1 PE=1 SV=3
176	1	UniProt_SwissProt	Q9H0S4	164	50900	9	8	9	8	0.81	Probable ATP-dependent RNA helicase DDX47 OS=Homo sapiens GN=DDX47 PE=1 SV=1
177	1	UniProt_SwissProt	O94906	163	107656	10	6	8	5	0.23	Pre-mRNA-processing factor 6 OS=Homo sapiens GN=PRPF6 PE=1 SV=1
178	1	UniProt_SwissProt	P26599	163	57357	11	7	9	7	0.58	Polypyrimidine tract-binding protein 1 OS=Homo sapiens GN=PTBP1 PE=1 SV=1
179	1	UniProt_SwissProt	Q15233	162	54311	11	8	8	6	0.74	Non-POU domain-containing octamer-binding protein OS=Homo sapiens GN=NONO PE=1 SV=4
179	2	UniProt_SwissProt	P23246	45	76216	2	2	2	2	0.1	Splicing factor, proline- and glutamine-rich OS=Homo sapiens GN=SFPQ PE=1 SV=2
180	1	UniProt_SwissProt	O95202	162	83986	9	7	7	6	0.37	LETM1 and EF-hand domain-containing protein 1, mitochondrial OS=Homo sapiens GN=LETM1 PE=1 SV=1
181	1	UniProt_SwissProt	Q08J23	162	87214	10	7	10	7	0.35	tRNA (cytosine(34)-C(5))-methyltransferase OS=Homo sapiens GN=NSUN2 PE=1 SV=2
182	1	UniProt_SwissProt	P11498	162	130293	11	10	10	9	0.3	Pyruvate carboxylase, mitochondrial OS=Homo sapiens GN=PC PE=1 SV=2
183	1	UniProt_SwissProt	P57740	158	107048	10	8	10	8	0.33	Nuclear pore complex protein Nup107 OS=Homo sapiens GN=NUP107 PE=1 SV=1
184	1	UniProt_SwissProt	Q96EY7	158	79184	5	5	4	4	0.27	Pentatricopeptide repeat domain-containing protein 3, mitochondrial OS=Homo sapiens GN=PTCD3 PE=1 SV=3
185	1	UniProt_SwissProt	P04439	158	41100	7	6	6	5	0.58	HLA class I histocompatibility antigen, A-3 alpha chain OS=Homo sapiens GN=HLA-A PE=1 SV=2
185	2	UniProt_SwissProt	P10321	141	41136	6	6	5	5	0.73	HLA class I histocompatibility antigen, Cw-7 alpha chain OS=Homo sapiens GN=HLA-C PE=1 SV=3
185	3	UniProt_SwissProt	P01889	101	40777	5	5	5	5	0.59	HLA class I histocompatibility antigen, B-7 alpha chain OS=Homo sapiens GN=HLA-B PE=1 SV=3
186	1	UniProt_SwissProt	Q9NUQ7	157	53626	4	4	3	3	0.23	Ufm1-specific protease 2 OS=Homo sapiens GN=UFSP2 PE=1 SV=3
187	1	UniProt_SwissProt	P61247	155	30154	9	6	8	5	1.1	40S ribosomal protein S3a OS=Homo sapiens GN=RPS3A PE=1 SV=2
188	1	UniProt_SwissProt	P09622	155	54713	6	6	5	5	0.41	Dihydrolipoyl dehydrogenase, mitochondrial OS=Homo sapiens GN=DLD PE=1 SV=2
189	1	UniProt_SwissProt	P20042	154	38706	9	8	9	8	1.17	Eukaryotic translation initiation factor 2 subunit 2 OS=Homo sapiens GN=EIF2S2 PE=1 SV=2
190	1	UniProt_SwissProt	Q9BZF1	154	101759	9	6	7	6	0.25	Oxysterol-binding protein-related protein 8 OS=Homo sapiens GN=OSBPL8 PE=1 SV=3
191	1	UniProt_SwissProt	P36578	154	47953	8	6	5	5	0.48	60S ribosomal protein L4 OS=Homo sapiens GN=RPL4 PE=1 SV=5
192	1	UniProt_SwissProt	Q9NSE4	153	114688	8	7	8	7	0.26	Isoleucine--tRNA ligase, mitochondrial OS=Homo sapiens GN=IARS2 PE=1 SV=2
193	1	UniProt_SwissProt	P00558	152	44985	8	7	7	6	0.8	Phosphoglycerate kinase 1 OS=Homo sapiens GN=PGK1 PE=1 SV=3
194	1	UniProt_SwissProt	Q9BYG3	151	34372	8	6	7	6	0.92	MKI67 FHA domain-interacting nucleolar phosphoprotein OS=Homo sapiens GN=NIFK PE=1 SV=1
195	1	UniProt_SwissProt	P07737	149	15216	6	6	5	5	3.27	Profilin-1 OS=Homo sapiens GN=PFN1 PE=1 SV=2
196	1	UniProt_SwissProt	Q9NY93	148	62007	8	7	7	6	0.53	Probable ATP-dependent RNA helicase DDX56 OS=Homo sapiens GN=DDX56 PE=1 SV=1
197	1	UniProt_SwissProt	P22087	148	33877	9	7	4	3	0.74	rRNA 2'-O-methyltransferase fibrillarin OS=Homo sapiens GN=FBL PE=1 SV=2
198	1	UniProt_SwissProt	Q96PK6	147	69620	10	9	9	9	0.63	RNA-binding protein 14 OS=Homo sapiens GN=RBM14 PE=1 SV=2
199	1	UniProt_SwissProt	Q15084	147	48490	2	2	2	2	0.17	Protein disulfide-isomerase A6 OS=Homo sapiens GN=PDIA6 PE=1 SV=1
200	1	UniProt_SwissProt	P84095	147	21751	6	6	5	5	1.79	Rho-related GTP-binding protein RhoG OS=Homo sapiens GN=RHOG PE=1 SV=1
201	1	UniProt_SwissProt	Q9NNW5	144	123585	9	8	9	8	0.28	WD repeat-containing protein 6 OS=Homo sapiens GN=WDR6 PE=1 SV=1
202	1	UniProt_SwissProt	P62979	143	18296	10	7	5	5	1.74	Ubiquitin-40S ribosomal protein S27a OS=Homo sapiens GN=RPS27A PE=1 SV=2
203	1	UniProt_SwissProt	Q9NXF1	142	106349	6	6	5	5	0.24	Testis-expressed sequence 10 protein OS=Homo sapiens GN=TEX10 PE=1 SV=2
204	1	UniProt_SwissProt	Q5UIP0	142	276461	5	4	4	3	0.04	Telomere-associated protein RIF1 OS=Homo sapiens GN=RIF1 PE=1 SV=2
205	1	UniProt_SwissProt	P37108	141	14675	5	5	4	4	1.73	Signal recognition particle 14 kDa protein OS=Homo sapiens GN=SRP14 PE=1 SV=2
206	1	UniProt_SwissProt	P39748	140	42908	6	6	5	5	0.55	Flap endonuclease 1 OS=Homo sapiens GN=FEN1 PE=1 SV=1
207	1	UniProt_SwissProt	Q9Y3T9	139	85721	8	6	6	5	0.3	Nucleolar complex protein 2 homolog OS=Homo sapiens GN=NOC2L PE=1 SV=4
208	1	UniProt_SwissProt	Q9H3N1	139	32170	7	6	7	6	1.01	Thioredoxin-related transmembrane protein 1 OS=Homo sapiens GN=TMX1 PE=1 SV=1
209	1	UniProt_SwissProt	P21796	138	30868	8	7	7	6	1.07	Voltage-dependent anion-selective channel protein 1 OS=Homo sapiens GN=VDAC1 PE=1 SV=2
210	1	UniProt_SwissProt	O75477	138	39072	5	4	4	4	0.47	Erlin-1 OS=Homo sapiens GN=ERLIN1 PE=1 SV=1
210	2	UniProt_SwissProt	O94905	137	38044	7	5	6	5	0.64	Erlin-2 OS=Homo sapiens GN=ERLIN2 PE=1 SV=1
211	1	UniProt_SwissProt	P42696	137	48649	6	5	5	4	0.36	RNA-binding protein 34 OS=Homo sapiens GN=RBM34 PE=1 SV=2
212	1	UniProt_SwissProt	A1L0T0	137	68452	9	8	6	5	0.32	Acetolactate synthase-like protein OS=Homo sapiens GN=ILVBL PE=1 SV=2
213	1	UniProt_SwissProt	Q9P2J5	136	135577	9	9	8	8	0.25	Leucine--tRNA ligase, cytoplasmic OS=Homo sapiens GN=LARS PE=1 SV=2
214	1	UniProt_SwissProt	P46060	136	63958	4	4	4	4	0.27	Ran GTPase-activating protein 1 OS=Homo sapiens GN=RANGAP1 PE=1 SV=1
215	1	UniProt_SwissProt	Q5JRX3	136	118364	8	5	7	4	0.14	Presequence protease, mitochondrial OS=Homo sapiens GN=PITRM1 PE=1 SV=3
216	1	UniProt_SwissProt	P04844	135	69355	8	5	7	5	0.31	Dolichyl-diphosphooligosaccharide--protein glycosyltransferase subunit 2 OS=Homo sapiens GN=RPN2 PE=1 SV=3
217	1	UniProt_SwissProt	Q99832	135	59842	7	6	6	5	0.46	T-complex protein 1 subunit eta OS=Homo sapiens GN=CCT7 PE=1 SV=2
218	1	UniProt_SwissProt	O75533	134	146479	12	7	11	7	0.2	Splicing factor 3B subunit 1 OS=Homo sapiens GN=SF3B1 PE=1 SV=3
219	1	UniProt_SwissProt	O43395	134	77652	12	9	11	8	0.48	U4/U6 small nuclear ribonucleoprotein Prp3 OS=Homo sapiens GN=PRPF3 PE=1 SV=2
220	1	UniProt_SwissProt	A0FGR8	134	102807	6	6	6	6	0.25	Extended synaptotagmin-2 OS=Homo sapiens GN=ESYT2 PE=1 SV=1
221	1	UniProt_SwissProt	Q9NZI8	134	63783	9	6	8	5	0.43	Insulin-like growth factor 2 mRNA-binding protein 1 OS=Homo sapiens GN=IGF2BP1 PE=1 SV=2
222	1	UniProt_SwissProt	Q16625	134	59505	5	5	4	4	0.29	Occludin OS=Homo sapiens GN=OCLN PE=1 SV=1
223	1	UniProt_SwissProt	Q12797	133	86266	6	5	6	5	0.24	Aspartyl/asparaginyl beta-hydroxylase OS=Homo sapiens GN=ASPH PE=1 SV=3
224	1	UniProt_SwissProt	Q9Y4A5	133	441766	7	6	7	6	0.05	Transformation/transcription domain-associated protein OS=Homo sapiens GN=TRRAP PE=1 SV=3
224	2	UniProt_SwissProt	P18124	76	29264	7	3	7	3	0.47	60S ribosomal protein L7 OS=Homo sapiens GN=RPL7 PE=1 SV=1
225	1	UniProt_SwissProt	P31040	133	73672	7	6	6	5	0.29	Succinate dehydrogenase [ubiquinone] flavoprotein subunit, mitochondrial OS=Homo sapiens GN=SDHA PE=1 SV=2
226	1	UniProt_SwissProt	P24928	133	218408	5	5	4	4	0.07	DNA-directed RNA polymerase II subunit RPB1 OS=Homo sapiens GN=POLR2A PE=1 SV=2
227	1	UniProt_SwissProt	Q5VTE0	132	50495	12	11	8	7	0.96	Putative elongation factor 1-alpha-like 3 OS=Homo sapiens GN=EEF1A1P5 PE=5 SV=1
228	1	UniProt_SwissProt	P11586	130	102180	6	5	5	4	0.16	C-1-tetrahydrofolate synthase, cytoplasmic OS=Homo sapiens GN=MTHFD1 PE=1 SV=3
229	1	UniProt_SwissProt	Q9H9B4	129	35881	5	5	5	5	0.69	Sideroflexin-1 OS=Homo sapiens GN=SFXN1 PE=1 SV=4
230	1	UniProt_SwissProt	P56192	129	102249	5	4	5	4	0.16	Methionine--tRNA ligase, cytoplasmic OS=Homo sapiens GN=MARS PE=1 SV=2
231	1	UniProt_SwissProt	Q9BWF3	129	40688	3	2	3	2	0.2	RNA-binding protein 4 OS=Homo sapiens GN=RBM4 PE=1 SV=1
232	1	UniProt_SwissProt	P62241	128	24475	5	5	4	4	0.84	40S ribosomal protein S8 OS=Homo sapiens GN=RPS8 PE=1 SV=2
233	1	UniProt_SwissProt	O43615	128	51666	4	3	4	3	0.24	Mitochondrial import inner membrane translocase subunit TIM44 OS=Homo sapiens GN=TIMM44 PE=1 SV=2
234	1	UniProt_SwissProt	Q14676	128	227669	16	12	13	10	0.2	Mediator of DNA damage checkpoint protein 1 OS=Homo sapiens GN=MDC1 PE=1 SV=3
235	1	UniProt_SwissProt	Q8TDD1	127	98819	6	4	5	3	0.17	ATP-dependent RNA helicase DDX54 OS=Homo sapiens GN=DDX54 PE=1 SV=2
236	1	UniProt_SwissProt	P42677	127	9797	3	3	2	2	2.03	40S ribosomal protein S27 OS=Homo sapiens GN=RPS27 PE=1 SV=3
237	1	UniProt_SwissProt	P62753	127	28834	4	2	3	1	0.3	40S ribosomal protein S6 OS=Homo sapiens GN=RPS6 PE=1 SV=1
238	1	UniProt_SwissProt	P62917	126	28235	4	4	3	3	0.49	60S ribosomal protein L8 OS=Homo sapiens GN=RPL8 PE=1 SV=2
239	1	UniProt_SwissProt	Q15393	126	136575	6	6	6	6	0.18	Splicing factor 3B subunit 3 OS=Homo sapiens GN=SF3B3 PE=1 SV=4
240	1	UniProt_SwissProt	Q9UJS0	126	74528	8	7	8	7	0.43	Calcium-binding mitochondrial carrier protein Aralar2 OS=Homo sapiens GN=SLC25A13 PE=1 SV=2
241	1	UniProt_SwissProt	P98194	125	101653	3	3	2	2	0.12	Calcium-transporting ATPase type 2C member 1 OS=Homo sapiens GN=ATP2C1 PE=1 SV=3
242	1	UniProt_SwissProt	Q09161	125	92864	9	8	6	5	0.33	Nuclear cap-binding protein subunit 1 OS=Homo sapiens GN=NCBP1 PE=1 SV=1
243	1	UniProt_SwissProt	Q9NXW2	125	42021	4	3	4	3	0.31	DnaJ homolog subfamily B member 12 OS=Homo sapiens GN=DNAJB12 PE=1 SV=4
244	1	UniProt_SwissProt	P04637	124	44196	8	6	6	5	0.67	Cellular tumor antigen p53 OS=Homo sapiens GN=TP53 PE=1 SV=4
245	1	UniProt_SwissProt	Q96C36	123	33958	7	6	5	4	0.74	Pyrroline-5-carboxylate reductase 2 OS=Homo sapiens GN=PYCR2 PE=1 SV=1
246	1	UniProt_SwissProt	Q16850	123	57169	7	6	7	6	0.49	Lanosterol 14-alpha demethylase OS=Homo sapiens GN=CYP51A1 PE=1 SV=3
247	1	UniProt_SwissProt	P45880	122	32060	5	4	5	4	0.59	Voltage-dependent anion-selective channel protein 2 OS=Homo sapiens GN=VDAC2 PE=1 SV=2
248	1	UniProt_SwissProt	P62829	122	14970	6	6	4	4	2.41	60S ribosomal protein L23 OS=Homo sapiens GN=RPL23 PE=1 SV=1
249	1	UniProt_SwissProt	P50213	122	40022	7	4	5	4	0.45	Isocitrate dehydrogenase [NAD] subunit alpha, mitochondrial OS=Homo sapiens GN=IDH3A PE=1 SV=1
250	1	UniProt_SwissProt	P52429	121	65482	5	5	5	5	0.33	Diacylglycerol kinase epsilon OS=Homo sapiens GN=DGKE PE=1 SV=1
251	1	UniProt_SwissProt	P26373	121	24304	6	5	5	4	1.15	60S ribosomal protein L13 OS=Homo sapiens GN=RPL13 PE=1 SV=4
252	1	UniProt_SwissProt	P82673	120	37106	6	6	4	4	0.66	28S ribosomal protein S35, mitochondrial OS=Homo sapiens GN=MRPS35 PE=1 SV=1
253	1	UniProt_SwissProt	O43172	120	59097	6	5	6	5	0.38	U4/U6 small nuclear ribonucleoprotein Prp4 OS=Homo sapiens GN=PRPF4 PE=1 SV=2
254	1	UniProt_SwissProt	P61221	120	68240	7	5	7	5	0.32	ATP-binding cassette sub-family E member 1 OS=Homo sapiens GN=ABCE1 PE=1 SV=1
255	1	UniProt_SwissProt	P55011	119	132048	5	5	5	5	0.15	Solute carrier family 12 member 2 OS=Homo sapiens GN=SLC12A2 PE=1 SV=1
256	1	UniProt_SwissProt	Q8NF37	119	59741	8	7	8	7	0.56	Lysophosphatidylcholine acyltransferase 1 OS=Homo sapiens GN=LPCAT1 PE=1 SV=2
257	1	UniProt_SwissProt	P40938	119	41328	4	3	3	2	0.2	Replication factor C subunit 3 OS=Homo sapiens GN=RFC3 PE=1 SV=2
258	1	UniProt_SwissProt	Q9BZG1	118	29482	1	1	1	1	0.13	Ras-related protein Rab-34 OS=Homo sapiens GN=RAB34 PE=1 SV=1
259	1	UniProt_SwissProt	P33176	117	110358	6	6	4	4	0.15	Kinesin-1 heavy chain OS=Homo sapiens GN=KIF5B PE=1 SV=1
260	1	UniProt_SwissProt	Q5JTV8	117	66379	4	4	3	3	0.19	Torsin-1A-interacting protein 1 OS=Homo sapiens GN=TOR1AIP1 PE=1 SV=2
261	1	UniProt_SwissProt	Q8WUM0	117	129924	9	7	8	6	0.23	Nuclear pore complex protein Nup133 OS=Homo sapiens GN=NUP133 PE=1 SV=2
262	1	UniProt_SwissProt	Q9UIG0	117	172392	7	5	6	5	0.12	Tyrosine-protein kinase BAZ1B OS=Homo sapiens GN=BAZ1B PE=1 SV=2
263	1	UniProt_SwissProt	Q9BVJ6	116	88095	7	7	7	7	0.35	U3 small nucleolar RNA-associated protein 14 homolog A OS=Homo sapiens GN=UTP14A PE=1 SV=1
264	1	UniProt_SwissProt	Q14739	116	71057	9	5	7	5	0.3	Lamin-B receptor OS=Homo sapiens GN=LBR PE=1 SV=2
265	1	UniProt_SwissProt	P51398	115	45880	3	3	3	3	0.28	28S ribosomal protein S29, mitochondrial OS=Homo sapiens GN=DAP3 PE=1 SV=1
266	1	UniProt_SwissProt	O94826	114	68096	5	4	4	3	0.25	Mitochondrial import receptor subunit TOM70 OS=Homo sapiens GN=TOMM70A PE=1 SV=1
267	1	UniProt_SwissProt	P49368	114	61066	5	4	5	4	0.28	T-complex protein 1 subunit gamma OS=Homo sapiens GN=CCT3 PE=1 SV=4
268	1	UniProt_SwissProt	Q96HS1	114	32213	13	9	11	7	1.53	Serine/threonine-protein phosphatase PGAM5, mitochondrial OS=Homo sapiens GN=PGAM5 PE=1 SV=2
269	1	UniProt_SwissProt	O43707	114	105245	9	7	9	7	0.29	Alpha-actinin-4 OS=Homo sapiens GN=ACTN4 PE=1 SV=2
270	1	UniProt_SwissProt	Q03518	113	87733	5	4	4	3	0.19	Antigen peptide transporter 1 OS=Homo sapiens GN=TAP1 PE=1 SV=2
271	1	UniProt_SwissProt	O76021	113	55167	12	10	12	10	0.98	Ribosomal L1 domain-containing protein 1 OS=Homo sapiens GN=RSL1D1 PE=1 SV=3
272	1	UniProt_SwissProt	P51649	113	58034	4	3	4	3	0.21	Succinate-semialdehyde dehydrogenase, mitochondrial OS=Homo sapiens GN=ALDH5A1 PE=1 SV=2
273	1	UniProt_SwissProt	P62851	113	13791	5	4	5	4	1.9	40S ribosomal protein S25 OS=Homo sapiens GN=RPS25 PE=1 SV=1
274	1	UniProt_SwissProt	A8CG34	113	125382	6	5	6	5	0.16	Nuclear envelope pore membrane protein POM 121C OS=Homo sapiens GN=POM121C PE=1 SV=2
275	1	UniProt_SwissProt	Q9BYN8	113	24254	8	8	6	6	1.51	28S ribosomal protein S26, mitochondrial OS=Homo sapiens GN=MRPS26 PE=1 SV=1
276	1	UniProt_SwissProt	Q9Y4P3	113	50393	4	4	4	4	0.35	Transducin beta-like protein 2 OS=Homo sapiens GN=TBL2 PE=1 SV=1
277	1	UniProt_SwissProt	Q9P2E9	112	152780	8	6	6	5	0.13	Ribosome-binding protein 1 OS=Homo sapiens GN=RRBP1 PE=1 SV=4
278	1	UniProt_SwissProt	O75691	112	320805	10	5	10	5	0.06	Small subunit processome component 20 homolog OS=Homo sapiens GN=UTP20 PE=1 SV=3
279	1	UniProt_SwissProt	P82663	112	20331	6	5	5	5	1.49	28S ribosomal protein S25, mitochondrial OS=Homo sapiens GN=MRPS25 PE=1 SV=1
280	1	UniProt_SwissProt	O75367	112	39764	7	5	5	3	0.33	Core histone macro-H2A.1 OS=Homo sapiens GN=H2AFY PE=1 SV=4
281	1	UniProt_SwissProt	Q8IXI1	111	69101	6	5	6	5	0.31	Mitochondrial Rho GTPase 2 OS=Homo sapiens GN=RHOT2 PE=1 SV=2
282	1	UniProt_SwissProt	Q9HDC5	111	72098	5	5	3	3	0.17	Junctophilin-1 OS=Homo sapiens GN=JPH1 PE=1 SV=2
283	1	UniProt_SwissProt	P61204	111	20645	5	4	3	3	1.05	ADP-ribosylation factor 3 OS=Homo sapiens GN=ARF3 PE=1 SV=2
284	1	UniProt_SwissProt	P51648	111	55269	4	4	4	4	0.31	Fatty aldehyde dehydrogenase OS=Homo sapiens GN=ALDH3A2 PE=1 SV=1
285	1	UniProt_SwissProt	Q9UHB9	110	71199	5	4	5	4	0.24	Signal recognition particle subunit SRP68 OS=Homo sapiens GN=SRP68 PE=1 SV=2
286	1	UniProt_SwissProt	O15269	110	53281	5	4	5	4	0.33	Serine palmitoyltransferase 1 OS=Homo sapiens GN=SPTLC1 PE=1 SV=1
287	1	UniProt_SwissProt	P07477	109	27111	4	4	2	2	0.51	Trypsin-1 OS=Homo sapiens GN=PRSS1 PE=1 SV=1
288	1	UniProt_SwissProt	Q8IY81	109	96898	3	3	3	3	0.12	pre-rRNA processing protein FTSJ3 OS=Homo sapiens GN=FTSJ3 PE=1 SV=2
289	1	UniProt_SwissProt	Q01081	109	28368	4	4	3	3	0.48	Splicing factor U2AF 35 kDa subunit OS=Homo sapiens GN=U2AF1 PE=1 SV=3
290	1	UniProt_SwissProt	P18754	108	45397	6	6	6	6	0.64	Regulator of chromosome condensation OS=Homo sapiens GN=RCC1 PE=1 SV=1
291	1	UniProt_SwissProt	P06733	108	47481	4	4	4	4	0.37	Alpha-enolase OS=Homo sapiens GN=ENO1 PE=1 SV=2
292	1	UniProt_SwissProt	P35268	108	14835	3	3	3	3	1.1	60S ribosomal protein L22 OS=Homo sapiens GN=RPL22 PE=1 SV=2
293	1	UniProt_SwissProt	P46777	107	34569	4	3	3	3	0.38	60S ribosomal protein L5 OS=Homo sapiens GN=RPL5 PE=1 SV=3
294	1	UniProt_SwissProt	Q99653	107	22442	8	7	7	7	2.19	Calcineurin B homologous protein 1 OS=Homo sapiens GN=CHP1 PE=1 SV=3
295	1	UniProt_SwissProt	Q6UB35	107	106636	11	7	11	7	0.28	Monofunctional C1-tetrahydrofolate synthase, mitochondrial OS=Homo sapiens GN=MTHFD1L PE=1 SV=1
296	1	UniProt_SwissProt	Q9H2P0	106	124854	5	5	5	5	0.16	Activity-dependent neuroprotector homeobox protein OS=Homo sapiens GN=ADNP PE=1 SV=1
297	1	UniProt_SwissProt	P27635	106	25044	2	2	1	1	0.35	60S ribosomal protein L10 OS=Homo sapiens GN=RPL10 PE=1 SV=4
298	1	UniProt_SwissProt	P84098	106	23565	4	2	4	2	0.37	60S ribosomal protein L19 OS=Homo sapiens GN=RPL19 PE=1 SV=1
299	1	UniProt_SwissProt	P83731	106	17882	3	3	2	2	0.86	60S ribosomal protein L24 OS=Homo sapiens GN=RPL24 PE=1 SV=1
300	1	UniProt_SwissProt	P38159	106	42306	7	7	6	6	0.7	RNA-binding motif protein, X chromosome OS=Homo sapiens GN=RBMX PE=1 SV=3
301	1	UniProt_SwissProt	Q15366	106	38955	4	4	2	2	0.33	Poly(rC)-binding protein 2 OS=Homo sapiens GN=PCBP2 PE=1 SV=1
301	2	UniProt_SwissProt	Q15365	104	37987	4	4	2	2	0.35	Poly(rC)-binding protein 1 OS=Homo sapiens GN=PCBP1 PE=1 SV=2
302	1	UniProt_SwissProt	P30876	105	135236	11	7	11	7	0.22	DNA-directed RNA polymerase II subunit RPB2 OS=Homo sapiens GN=POLR2B PE=1 SV=1
303	1	UniProt_SwissProt	P55196	104	207702	6	4	6	4	0.08	Afadin OS=Homo sapiens GN=MLLT4 PE=1 SV=3
304	1	UniProt_SwissProt	P55809	104	56578	7	6	7	6	0.49	Succinyl-CoA:3-ketoacid coenzyme A transferase 1, mitochondrial OS=Homo sapiens GN=OXCT1 PE=1 SV=1
305	1	UniProt_SwissProt	P06241	103	61237	8	6	7	6	0.45	Tyrosine-protein kinase Fyn OS=Homo sapiens GN=FYN PE=1 SV=3
305	2	UniProt_SwissProt	P07947	98	61276	10	6	9	6	0.45	Tyrosine-protein kinase Yes OS=Homo sapiens GN=YES1 PE=1 SV=3
306	1	UniProt_SwissProt	O75152	103	89931	3	3	3	3	0.13	Zinc finger CCCH domain-containing protein 11A OS=Homo sapiens GN=ZC3H11A PE=1 SV=3
307	1	UniProt_SwissProt	O14579	103	34688	4	4	4	4	0.54	Coatomer subunit epsilon OS=Homo sapiens GN=COPE PE=1 SV=3
308	1	UniProt_SwissProt	Q86W42	103	38081	6	5	5	4	0.48	THO complex subunit 6 homolog OS=Homo sapiens GN=THOC6 PE=1 SV=1
309	1	UniProt_SwissProt	Q96TA2	103	86686	6	4	5	4	0.19	ATP-dependent zinc metalloprotease YME1L1 OS=Homo sapiens GN=YME1L1 PE=1 SV=2
310	1	UniProt_SwissProt	Q6DKI1	103	28757	3	2	3	2	0.3	60S ribosomal protein L7-like 1 OS=Homo sapiens GN=RPL7L1 PE=1 SV=1
311	1	UniProt_SwissProt	P18621	102	21611	6	5	5	4	0.99	60S ribosomal protein L17 OS=Homo sapiens GN=RPL17 PE=1 SV=3
312	1	UniProt_SwissProt	Q5SWX8	102	51698	3	3	3	3	0.24	Protein odr-4 homolog OS=Homo sapiens GN=ODR4 PE=2 SV=1
313	1	UniProt_SwissProt	Q8WWY3	102	55649	4	3	3	2	0.23	U4/U6 small nuclear ribonucleoprotein Prp31 OS=Homo sapiens GN=PRPF31 PE=1 SV=2
314	1	UniProt_SwissProt	O75439	102	55073	5	4	5	4	0.31	Mitochondrial-processing peptidase subunit beta OS=Homo sapiens GN=PMPCB PE=1 SV=2
315	1	UniProt_SwissProt	P51532	102	185100	3	3	3	3	0.06	Transcription activator BRG1 OS=Homo sapiens GN=SMARCA4 PE=1 SV=2
316	1	UniProt_SwissProt	Q9BT22	102	53282	3	3	2	2	0.15	Chitobiosyldiphosphodolichol beta-mannosyltransferase OS=Homo sapiens GN=ALG1 PE=1 SV=2
317	1	UniProt_SwissProt	P16435	101	77097	4	4	4	4	0.22	NADPH--cytochrome P450 reductase OS=Homo sapiens GN=POR PE=1 SV=2
318	1	UniProt_SwissProt	P0C0S5	101	13545	8	7	4	4	1.95	Histone H2A.Z OS=Homo sapiens GN=H2AFZ PE=1 SV=2
318	2	UniProt_SwissProt	P04908	89	14127	6	6	3	3	1.18	Histone H2A type 1-B/E OS=Homo sapiens GN=HIST1H2AB PE=1 SV=2
318	3	UniProt_SwissProt	Q8IUE6	87	13987	4	4	3	3	1.2	Histone H2A type 2-B OS=Homo sapiens GN=HIST2H2AB PE=1 SV=3
319	1	UniProt_SwissProt	P32969	101	21964	7	6	6	5	1.33	60S ribosomal protein L9 OS=Homo sapiens GN=RPL9 PE=1 SV=1
320	1	UniProt_SwissProt	P09543	99	47948	6	5	6	5	0.48	2',3'-cyclic-nucleotide 3'-phosphodiesterase OS=Homo sapiens GN=CNP PE=1 SV=2
321	1	UniProt_SwissProt	Q5SSJ5	99	61454	3	3	3	3	0.2	Heterochromatin protein 1-binding protein 3 OS=Homo sapiens GN=HP1BP3 PE=1 SV=1
322	1	UniProt_SwissProt	Q9BW27	99	75826	7	4	5	2	0.16	Nuclear pore complex protein Nup85 OS=Homo sapiens GN=NUP85 PE=1 SV=1
323	1	UniProt_SwissProt	O60762	98	29673	4	4	4	4	0.66	Dolichol-phosphate mannosyltransferase subunit 1 OS=Homo sapiens GN=DPM1 PE=1 SV=1
324	1	UniProt_SwissProt	P11717	98	281155	9	7	9	7	0.1	Cation-independent mannose-6-phosphate receptor OS=Homo sapiens GN=IGF2R PE=1 SV=3
325	1	UniProt_SwissProt	P19387	98	31764	2	2	2	2	0.27	DNA-directed RNA polymerase II subunit RPB3 OS=Homo sapiens GN=POLR2C PE=1 SV=2
326	1	UniProt_SwissProt	Q8TAQ2	98	133196	4	2	4	2	0.06	SWI/SNF complex subunit SMARCC2 OS=Homo sapiens GN=SMARCC2 PE=1 SV=1
327	1	UniProt_SwissProt	P53007	97	34333	5	2	5	2	0.24	Tricarboxylate transport protein, mitochondrial OS=Homo sapiens GN=SLC25A1 PE=1 SV=2
328	1	UniProt_SwissProt	Q9UBM7	97	55195	5	5	4	4	0.31	7-dehydrocholesterol reductase OS=Homo sapiens GN=DHCR7 PE=1 SV=1
329	1	UniProt_SwissProt	Q86X29	97	72534	2	2	2	2	0.11	Lipolysis-stimulated lipoprotein receptor OS=Homo sapiens GN=LSR PE=1 SV=4
330	1	UniProt_SwissProt	Q9Y265	97	50538	8	6	8	6	0.56	RuvB-like 1 OS=Homo sapiens GN=RUVBL1 PE=1 SV=1
331	1	UniProt_SwissProt	P08195	97	68180	3	3	3	3	0.18	4F2 cell-surface antigen heavy chain OS=Homo sapiens GN=SLC3A2 PE=1 SV=3
332	1	UniProt_SwissProt	P19388	97	24650	3	3	3	3	0.57	DNA-directed RNA polymerases I, II, and III subunit RPABC1 OS=Homo sapiens GN=POLR2E PE=1 SV=4
333	1	UniProt_SwissProt	Q99575	97	116346	4	3	4	3	0.1	Ribonucleases P/MRP protein subunit POP1 OS=Homo sapiens GN=POP1 PE=1 SV=2
334	1	UniProt_SwissProt	O94925	96	74269	4	4	4	4	0.23	Glutaminase kidney isoform, mitochondrial OS=Homo sapiens GN=GLS PE=1 SV=1
335	1	UniProt_SwissProt	Q9UBU9	96	70652	3	2	3	2	0.11	Nuclear RNA export factor 1 OS=Homo sapiens GN=NXF1 PE=1 SV=1
336	1	UniProt_SwissProt	Q12904	96	34616	10	8	6	5	1.13	Aminoacyl tRNA synthase complex-interacting multifunctional protein 1 OS=Homo sapiens GN=AIMP1 PE=1 SV=2
337	1	UniProt_SwissProt	Q9NQ39	96	20279	2	2	1	1	0.2	Putative 40S ribosomal protein S10-like OS=Homo sapiens GN=RPS10P5 PE=5 SV=1
338	1	UniProt_SwissProt	P19022	96	100203	3	3	2	2	0.12	Cadherin-2 OS=Homo sapiens GN=CDH2 PE=1 SV=4
339	1	UniProt_SwissProt	O00541	96	68359	6	4	6	4	0.25	Pescadillo homolog OS=Homo sapiens GN=PES1 PE=1 SV=1
340	1	UniProt_SwissProt	P62913	96	20468	2	1	2	1	0.2	60S ribosomal protein L11 OS=Homo sapiens GN=RPL11 PE=1 SV=2
341	1	UniProt_SwissProt	O76094	96	75130	4	4	4	4	0.22	Signal recognition particle subunit SRP72 OS=Homo sapiens GN=SRP72 PE=1 SV=3
342	1	UniProt_SwissProt	Q9UKM9	96	32501	6	5	6	5	0.78	RNA-binding protein Raly OS=Homo sapiens GN=RALY PE=1 SV=1
343	1	UniProt_SwissProt	Q15269	96	103357	6	5	6	5	0.2	Periodic tryptophan protein 2 homolog OS=Homo sapiens GN=PWP2 PE=1 SV=2
344	1	UniProt_SwissProt	P47897	95	88655	4	4	4	4	0.19	Glutamine--tRNA ligase OS=Homo sapiens GN=QARS PE=1 SV=1
345	1	UniProt_SwissProt	Q96I99	95	46824	5	5	5	5	0.49	Succinyl-CoA ligase [GDP-forming] subunit beta, mitochondrial OS=Homo sapiens GN=SUCLG2 PE=1 SV=2
346	1	UniProt_SwissProt	Q86VP6	95	137999	6	4	6	4	0.12	Cullin-associated NEDD8-dissociated protein 1 OS=Homo sapiens GN=CAND1 PE=1 SV=2
347	1	UniProt_SwissProt	A2A3N6	95	95729	1	1	1	1	0.04	Putative PIP5K1A and PSMD4-like protein OS=Homo sapiens GN=PIPSL PE=5 SV=1
348	1	UniProt_SwissProt	Q13620	95	104486	15	10	15	10	0.44	Cullin-4B OS=Homo sapiens GN=CUL4B PE=1 SV=4
349	1	UniProt_SwissProt	P60604	94	18725	4	4	2	2	1.2	Ubiquitin-conjugating enzyme E2 G2 OS=Homo sapiens GN=UBE2G2 PE=1 SV=1
350	1	UniProt_SwissProt	P11171	94	97528	6	5	5	4	0.17	Protein 4.1 OS=Homo sapiens GN=EPB41 PE=1 SV=4
351	1	UniProt_SwissProt	P30153	94	66065	7	7	5	5	0.41	Serine/threonine-protein phosphatase 2A 65 kDa regulatory subunit A alpha isoform OS=Homo sapiens GN=PPP2R1A PE=1 SV=4
352	1	UniProt_SwissProt	P51553	94	43166	4	3	3	2	0.3	Isocitrate dehydrogenase [NAD] subunit gamma, mitochondrial OS=Homo sapiens GN=IDH3G PE=1 SV=1
353	1	UniProt_SwissProt	Q92616	94	294967	6	5	6	5	0.07	Translational activator GCN1 OS=Homo sapiens GN=GCN1L1 PE=1 SV=6
354	1	UniProt_SwissProt	Q12955	94	482394	1	1	1	1	0.01	Ankyrin-3 OS=Homo sapiens GN=ANK3 PE=1 SV=3
355	1	UniProt_SwissProt	P54136	93	76129	9	8	8	8	0.49	Arginine--tRNA ligase, cytoplasmic OS=Homo sapiens GN=RARS PE=1 SV=2
356	1	UniProt_SwissProt	P62847	93	15413	4	4	3	3	1.6	40S ribosomal protein S24 OS=Homo sapiens GN=RPS24 PE=1 SV=1
357	1	UniProt_SwissProt	O00186	93	68633	6	5	6	5	0.32	Syntaxin-binding protein 3 OS=Homo sapiens GN=STXBP3 PE=1 SV=2
358	1	UniProt_SwissProt	O14497	93	242805	4	4	4	4	0.06	AT-rich interactive domain-containing protein 1A OS=Homo sapiens GN=ARID1A PE=1 SV=3
359	1	UniProt_SwissProt	Q9Y2R4	93	67798	4	3	3	2	0.12	Probable ATP-dependent RNA helicase DDX52 OS=Homo sapiens GN=DDX52 PE=1 SV=3
360	1	UniProt_SwissProt	Q9BXP5	93	101060	4	4	3	3	0.12	Serrate RNA effector molecule homolog OS=Homo sapiens GN=SRRT PE=1 SV=1
361	1	UniProt_SwissProt	Q92973	93	103771	5	3	5	3	0.12	Transportin-1 OS=Homo sapiens GN=TNPO1 PE=1 SV=2
362	1	UniProt_SwissProt	Q15738	92	42159	5	3	4	2	0.19	Sterol-4-alpha-carboxylate 3-dehydrogenase, decarboxylating OS=Homo sapiens GN=NSDHL PE=1 SV=2
363	1	UniProt_SwissProt	Q9Y4W2	92	83982	5	4	5	4	0.2	Ribosomal biogenesis protein LAS1L OS=Homo sapiens GN=LAS1L PE=1 SV=2
364	1	UniProt_SwissProt	Q5JTH9	92	145037	8	7	8	7	0.2	RRP12-like protein OS=Homo sapiens GN=RRP12 PE=1 SV=2
365	1	UniProt_SwissProt	Q8IVS2	91	43390	2	2	2	2	0.19	Malonyl-CoA-acyl carrier protein transacylase, mitochondrial OS=Homo sapiens GN=MCAT PE=1 SV=2
366	1	UniProt_SwissProt	Q1KMD3	91	85622	5	5	5	5	0.25	Heterogeneous nuclear ribonucleoprotein U-like protein 2 OS=Homo sapiens GN=HNRNPUL2 PE=1 SV=1
367	1	UniProt_SwissProt	Q53EU6	91	49187	5	4	4	3	0.26	Glycerol-3-phosphate acyltransferase 3 OS=Homo sapiens GN=AGPAT9 PE=1 SV=2
368	1	UniProt_SwissProt	Q9Y394	90	38673	6	3	5	2	0.34	Dehydrogenase/reductase SDR family member 7 OS=Homo sapiens GN=DHRS7 PE=1 SV=1
369	1	UniProt_SwissProt	P49790	90	155440	6	5	6	5	0.13	Nuclear pore complex protein Nup153 OS=Homo sapiens GN=NUP153 PE=1 SV=2
370	1	UniProt_SwissProt	Q9UMS4	90	55603	7	4	6	4	0.31	Pre-mRNA-processing factor 19 OS=Homo sapiens GN=PRPF19 PE=1 SV=1
371	1	UniProt_SwissProt	O00116	90	73664	8	4	7	4	0.23	Alkyldihydroxyacetonephosphate synthase, peroxisomal OS=Homo sapiens GN=AGPS PE=1 SV=1
372	1	UniProt_SwissProt	Q96CS3	90	52933	6	4	6	4	0.33	FAS-associated factor 2 OS=Homo sapiens GN=FAF2 PE=1 SV=2
373	1	UniProt_SwissProt	P13010	90	83222	4	3	4	3	0.15	X-ray repair cross-complementing protein 5 OS=Homo sapiens GN=XRCC5 PE=1 SV=3
374	1	UniProt_SwissProt	Q9NW13	89	86198	6	5	6	5	0.24	RNA-binding protein 28 OS=Homo sapiens GN=RBM28 PE=1 SV=3
375	1	UniProt_SwissProt	P62244	89	14944	7	5	6	4	2.41	40S ribosomal protein S15a OS=Homo sapiens GN=RPS15A PE=1 SV=2
376	1	UniProt_SwissProt	P62424	89	30148	5	2	5	2	0.28	60S ribosomal protein L7a OS=Homo sapiens GN=RPL7A PE=1 SV=2
377	1	UniProt_SwissProt	P48047	89	23377	4	4	4	4	0.89	ATP synthase subunit O, mitochondrial OS=Homo sapiens GN=ATP5O PE=1 SV=1
378	1	UniProt_SwissProt	Q13501	88	48455	4	4	4	4	0.36	Sequestosome-1 OS=Homo sapiens GN=SQSTM1 PE=1 SV=1
379	1	UniProt_SwissProt	P81605	88	11391	2	2	2	2	0.89	Dermcidin OS=Homo sapiens GN=DCD PE=1 SV=2
380	1	UniProt_SwissProt	P35221	88	100693	4	2	4	2	0.08	Catenin alpha-1 OS=Homo sapiens GN=CTNNA1 PE=1 SV=1
381	1	UniProt_SwissProt	Q8N118	87	59522	1	1	1	1	0.07	Cytochrome P450 4X1 OS=Homo sapiens GN=CYP4X1 PE=2 SV=1
382	1	UniProt_SwissProt	Q9Y3I0	87	55688	4	4	4	4	0.31	tRNA-splicing ligase RtcB homolog OS=Homo sapiens GN=RTCB PE=1 SV=1
383	1	UniProt_SwissProt	P08559	87	43952	8	6	7	5	0.53	Pyruvate dehydrogenase E1 component subunit alpha, somatic form, mitochondrial OS=Homo sapiens GN=PDHA1 PE=1 SV=3
384	1	UniProt_SwissProt	Q9BUQ8	87	95866	4	4	4	4	0.17	Probable ATP-dependent RNA helicase DDX23 OS=Homo sapiens GN=DDX23 PE=1 SV=3
385	1	UniProt_SwissProt	P62249	87	16549	6	5	6	5	2.05	40S ribosomal protein S16 OS=Homo sapiens GN=RPS16 PE=1 SV=2
386	1	UniProt_SwissProt	P33121	87	78919	5	3	4	3	0.15	Long-chain-fatty-acid--CoA ligase 1 OS=Homo sapiens GN=ACSL1 PE=1 SV=1
387	1	UniProt_SwissProt	Q69YN4	86	203552	3	3	3	3	0.06	Protein virilizer homolog OS=Homo sapiens GN=KIAA1429 PE=1 SV=2
388	1	UniProt_SwissProt	O00124	86	30750	2	2	2	2	0.28	UBX domain-containing protein 8 OS=Homo sapiens GN=UBXN8 PE=1 SV=2
389	1	UniProt_SwissProt	Q8NFW8	86	49033	5	4	4	4	0.36	N-acylneuraminate cytidylyltransferase OS=Homo sapiens GN=CMAS PE=1 SV=2
390	1	UniProt_SwissProt	O75955	86	47554	2	2	2	2	0.17	Flotillin-1 OS=Homo sapiens GN=FLOT1 PE=1 SV=3
391	1	UniProt_SwissProt	Q9BXW9	86	165792	3	2	3	2	0.05	Fanconi anemia group D2 protein OS=Homo sapiens GN=FANCD2 PE=1 SV=2
392	1	UniProt_SwissProt	Q99523	85	92979	2	2	1	1	0.04	Sortilin OS=Homo sapiens GN=SORT1 PE=1 SV=3
393	1	UniProt_SwissProt	Q16643	85	71842	2	2	2	2	0.11	Drebrin OS=Homo sapiens GN=DBN1 PE=1 SV=4
394	1	UniProt_SwissProt	P22830	85	48402	4	4	3	3	0.26	Ferrochelatase, mitochondrial OS=Homo sapiens GN=FECH PE=1 SV=2
395	1	UniProt_SwissProt	Q8WUY1	85	24135	6	4	6	4	0.86	Protein THEM6 OS=Homo sapiens GN=THEM6 PE=1 SV=2
396	1	UniProt_SwissProt	Q8NBQ5	84	33257	2	2	2	2	0.25	Estradiol 17-beta-dehydrogenase 11 OS=Homo sapiens GN=HSD17B11 PE=1 SV=3
397	1	UniProt_SwissProt	Q9H0U4	84	22328	6	4	5	3	0.95	Ras-related protein Rab-1B OS=Homo sapiens GN=RAB1B PE=1 SV=1
397	2	UniProt_SwissProt	P61106	69	24110	3	3	3	3	0.59	Ras-related protein Rab-14 OS=Homo sapiens GN=RAB14 PE=1 SV=4
397	3	UniProt_SwissProt	Q15286	66	23296	2	2	2	2	0.38	Ras-related protein Rab-35 OS=Homo sapiens GN=RAB35 PE=1 SV=1
397	4	UniProt_SwissProt	Q9H082	61	26043	2	2	2	2	0.33	Ras-related protein Rab-33B OS=Homo sapiens GN=RAB33B PE=1 SV=1
398	1	UniProt_SwissProt	P57088	84	28302	5	2	4	2	0.3	Transmembrane protein 33 OS=Homo sapiens GN=TMEM33 PE=1 SV=2
399	1	UniProt_SwissProt	Q14980	84	239199	2	2	2	2	0.03	Nuclear mitotic apparatus protein 1 OS=Homo sapiens GN=NUMA1 PE=1 SV=2
400	1	UniProt_SwissProt	Q9BW92	84	81841	4	3	4	3	0.15	Threonine--tRNA ligase, mitochondrial OS=Homo sapiens GN=TARS2 PE=1 SV=1
401	1	UniProt_SwissProt	Q04837	84	17249	2	2	2	2	0.54	Single-stranded DNA-binding protein, mitochondrial OS=Homo sapiens GN=SSBP1 PE=1 SV=1
402	1	UniProt_SwissProt	Q01813	84	86454	5	4	4	4	0.19	ATP-dependent 6-phosphofructokinase, platelet type OS=Homo sapiens GN=PFKP PE=1 SV=2
403	1	UniProt_SwissProt	P82933	84	46034	4	4	2	2	0.39	28S ribosomal protein S9, mitochondrial OS=Homo sapiens GN=MRPS9 PE=1 SV=2
404	1	UniProt_SwissProt	P02786	83	85274	7	6	7	6	0.3	Transferrin receptor protein 1 OS=Homo sapiens GN=TFRC PE=1 SV=2
405	1	UniProt_SwissProt	P28288	83	75941	5	4	4	3	0.16	ATP-binding cassette sub-family D member 3 OS=Homo sapiens GN=ABCD3 PE=1 SV=1
406	1	UniProt_SwissProt	Q14669	83	222234	6	6	6	6	0.11	E3 ubiquitin-protein ligase TRIP12 OS=Homo sapiens GN=TRIP12 PE=1 SV=1
407	1	UniProt_SwissProt	Q9Y2H6	83	133763	7	4	7	4	0.12	Fibronectin type-III domain-containing protein 3A OS=Homo sapiens GN=FNDC3A PE=1 SV=4
408	1	UniProt_SwissProt	Q8N1G4	83	64004	8	4	8	4	0.27	Leucine-rich repeat-containing protein 47 OS=Homo sapiens GN=LRRC47 PE=1 SV=1
409	1	UniProt_SwissProt	Q9Y3D9	83	21814	3	3	3	3	0.66	28S ribosomal protein S23, mitochondrial OS=Homo sapiens GN=MRPS23 PE=1 SV=2
410	1	UniProt_SwissProt	Q7Z2T5	82	82893	2	2	2	2	0.1	TRMT1-like protein OS=Homo sapiens GN=TRMT1L PE=1 SV=2
411	1	UniProt_SwissProt	Q96QK1	81	92447	4	2	4	2	0.09	Vacuolar protein sorting-associated protein 35 OS=Homo sapiens GN=VPS35 PE=1 SV=2
412	1	UniProt_SwissProt	P49736	81	102516	3	3	3	3	0.12	DNA replication licensing factor MCM2 OS=Homo sapiens GN=MCM2 PE=1 SV=4
413	1	UniProt_SwissProt	P46013	81	360698	4	3	4	3	0.03	Antigen KI-67 OS=Homo sapiens GN=MKI67 PE=1 SV=2
414	1	UniProt_SwissProt	Q6L8Q7	81	68221	4	3	3	2	0.12	2',5'-phosphodiesterase 12 OS=Homo sapiens GN=PDE12 PE=1 SV=2
415	1	UniProt_SwissProt	Q9BY77	80	46289	5	5	4	4	0.38	Polymerase delta-interacting protein 3 OS=Homo sapiens GN=POLDIP3 PE=1 SV=2
416	1	UniProt_SwissProt	Q13232	80	19231	4	4	3	3	0.78	Nucleoside diphosphate kinase 3 OS=Homo sapiens GN=NME3 PE=1 SV=2
417	1	UniProt_SwissProt	Q8NI60	80	72418	3	3	3	3	0.17	Chaperone activity of bc1 complex-like, mitochondrial OS=Homo sapiens GN=ADCK3 PE=1 SV=1
418	1	UniProt_SwissProt	O43505	80	47545	2	2	2	2	0.17	Beta-1,4-glucuronyltransferase 1 OS=Homo sapiens GN=B3GNT1 PE=1 SV=1
419	1	UniProt_SwissProt	O43264	79	89628	2	2	2	2	0.09	Centromere/kinetochore protein zw10 homolog OS=Homo sapiens GN=ZW10 PE=1 SV=3
420	1	UniProt_SwissProt	Q9Y3D3	79	15563	3	3	2	2	0.61	28S ribosomal protein S16, mitochondrial OS=Homo sapiens GN=MRPS16 PE=1 SV=1
421	1	UniProt_SwissProt	Q07021	79	31742	5	5	4	4	0.6	Complement component 1 Q subcomponent-binding protein, mitochondrial OS=Homo sapiens GN=C1QBP PE=1 SV=1
422	1	UniProt_SwissProt	Q10570	79	162036	5	4	5	4	0.1	Cleavage and polyadenylation specificity factor subunit 1 OS=Homo sapiens GN=CPSF1 PE=1 SV=2
423	1	UniProt_SwissProt	P46778	79	18610	6	4	4	3	0.81	60S ribosomal protein L21 OS=Homo sapiens GN=RPL21 PE=1 SV=2
424	1	UniProt_SwissProt	Q92665	79	45405	4	3	4	3	0.28	28S ribosomal protein S31, mitochondrial OS=Homo sapiens GN=MRPS31 PE=1 SV=3
425	1	UniProt_SwissProt	Q96TC7	79	52542	4	3	4	3	0.24	Regulator of microtubule dynamics protein 3 OS=Homo sapiens GN=RMDN3 PE=1 SV=2
426	1	UniProt_SwissProt	P36542	79	33032	6	4	5	4	0.57	ATP synthase subunit gamma, mitochondrial OS=Homo sapiens GN=ATP5C1 PE=1 SV=1
427	1	UniProt_SwissProt	P62070	78	23613	3	3	3	3	0.6	Ras-related protein R-Ras2 OS=Homo sapiens GN=RRAS2 PE=1 SV=1
428	1	UniProt_SwissProt	O00159	78	122461	2	2	2	2	0.06	Unconventional myosin-Ic OS=Homo sapiens GN=MYO1C PE=1 SV=4
429	1	UniProt_SwissProt	O75787	78	38983	2	2	2	2	0.21	Renin receptor OS=Homo sapiens GN=ATP6AP2 PE=1 SV=2
430	1	UniProt_SwissProt	O95816	78	23928	3	3	3	3	0.59	BAG family molecular chaperone regulator 2 OS=Homo sapiens GN=BAG2 PE=1 SV=1
431	1	UniProt_SwissProt	Q9NZ43	78	29467	2	1	2	1	0.14	Vesicle transport protein USE1 OS=Homo sapiens GN=USE1 PE=1 SV=2
432	1	UniProt_SwissProt	Q9NYY8	78	82379	2	2	1	1	0.05	FAST kinase domain-containing protein 2 OS=Homo sapiens GN=FASTKD2 PE=1 SV=1
433	1	UniProt_SwissProt	Q92804	78	62021	5	3	4	2	0.2	TATA-binding protein-associated factor 2N OS=Homo sapiens GN=TAF15 PE=1 SV=1
434	1	UniProt_SwissProt	P60468	78	10025	4	4	3	3	3.26	Protein transport protein Sec61 subunit beta OS=Homo sapiens GN=SEC61B PE=1 SV=2
435	1	UniProt_SwissProt	Q02978	78	34211	2	2	2	2	0.24	Mitochondrial 2-oxoglutarate/malate carrier protein OS=Homo sapiens GN=SLC25A11 PE=1 SV=3
436	1	UniProt_SwissProt	Q13363	78	47962	3	3	3	3	0.27	C-terminal-binding protein 1 OS=Homo sapiens GN=CTBP1 PE=1 SV=2
437	1	UniProt_SwissProt	O14828	78	38661	2	2	2	2	0.21	Secretory carrier-associated membrane protein 3 OS=Homo sapiens GN=SCAMP3 PE=1 SV=3
438	1	UniProt_SwissProt	P36776	77	106936	5	4	5	4	0.15	Lon protease homolog, mitochondrial OS=Homo sapiens GN=LONP1 PE=1 SV=2
439	1	UniProt_SwissProt	Q14498	77	59628	4	3	4	3	0.21	RNA-binding protein 39 OS=Homo sapiens GN=RBM39 PE=1 SV=2
440	1	UniProt_SwissProt	O14975	77	71066	6	4	6	4	0.24	Very long-chain acyl-CoA synthetase OS=Homo sapiens GN=SLC27A2 PE=1 SV=2
441	1	UniProt_SwissProt	O60506	77	69788	5	4	5	4	0.24	Heterogeneous nuclear ribonucleoprotein Q OS=Homo sapiens GN=SYNCRIP PE=1 SV=2
441	2	UniProt_SwissProt	O43390	56	71184	5	4	5	4	0.24	Heterogeneous nuclear ribonucleoprotein R OS=Homo sapiens GN=HNRNPR PE=1 SV=1
442	1	UniProt_SwissProt	O00139	77	80589	5	3	5	3	0.15	Kinesin-like protein KIF2A OS=Homo sapiens GN=KIF2A PE=1 SV=3
443	1	UniProt_SwissProt	Q9BQ69	77	35996	2	2	2	2	0.23	O-acetyl-ADP-ribose deacetylase MACROD1 OS=Homo sapiens GN=MACROD1 PE=1 SV=2
444	1	UniProt_SwissProt	Q04637	76	176124	4	3	4	3	0.07	Eukaryotic translation initiation factor 4 gamma 1 OS=Homo sapiens GN=EIF4G1 PE=1 SV=4
445	1	UniProt_SwissProt	Q9NVV4	76	66985	6	4	6	4	0.25	Poly(A) RNA polymerase, mitochondrial OS=Homo sapiens GN=MTPAP PE=1 SV=1
446	1	UniProt_SwissProt	Q96D53	76	60773	2	2	2	2	0.13	AarF domain-containing protein kinase 4 OS=Homo sapiens GN=ADCK4 PE=1 SV=2
447	1	UniProt_SwissProt	O75489	76	30337	4	4	3	3	0.45	NADH dehydrogenase [ubiquinone] iron-sulfur protein 3, mitochondrial OS=Homo sapiens GN=NDUFS3 PE=1 SV=1
448	1	UniProt_SwissProt	Q13619	75	88138	6	3	5	2	0.09	Cullin-4A OS=Homo sapiens GN=CUL4A PE=1 SV=3
449	1	UniProt_SwissProt	P39656	75	50940	4	2	4	2	0.16	Dolichyl-diphosphooligosaccharide--protein glycosyltransferase 48 kDa subunit OS=Homo sapiens GN=DDOST PE=1 SV=4
450	1	UniProt_SwissProt	P48651	75	56175	3	3	3	3	0.22	Phosphatidylserine synthase 1 OS=Homo sapiens GN=PTDSS1 PE=1 SV=1
451	1	UniProt_SwissProt	P30049	75	17479	1	1	1	1	0.24	ATP synthase subunit delta, mitochondrial OS=Homo sapiens GN=ATP5D PE=1 SV=2
452	1	UniProt_SwissProt	P62826	74	24579	3	2	3	2	0.35	GTP-binding nuclear protein Ran OS=Homo sapiens GN=RAN PE=1 SV=3
453	1	UniProt_SwissProt	Q01780	74	101566	3	2	3	2	0.08	Exosome component 10 OS=Homo sapiens GN=EXOSC10 PE=1 SV=2
454	1	UniProt_SwissProt	Q643R3	74	57639	3	3	2	2	0.14	Lysophospholipid acyltransferase LPCAT4 OS=Homo sapiens GN=LPCAT4 PE=1 SV=1
455	1	UniProt_SwissProt	Q96FV9	74	76360	4	3	4	3	0.16	THO complex subunit 1 OS=Homo sapiens GN=THOC1 PE=1 SV=1
456	1	UniProt_SwissProt	P31942	74	36960	4	3	3	2	0.22	Heterogeneous nuclear ribonucleoprotein H3 OS=Homo sapiens GN=HNRNPH3 PE=1 SV=2
457	1	UniProt_SwissProt	O60313	74	112131	3	3	3	3	0.11	Dynamin-like 120 kDa protein, mitochondrial OS=Homo sapiens GN=OPA1 PE=1 SV=3
458	1	UniProt_SwissProt	Q9NU22	74	638008	12	9	12	9	0.06	Midasin OS=Homo sapiens GN=MDN1 PE=1 SV=2
459	1	UniProt_SwissProt	P23526	74	48255	2	2	2	2	0.17	Adenosylhomocysteinase OS=Homo sapiens GN=AHCY PE=1 SV=4
460	1	UniProt_SwissProt	P62158	74	16827	4	3	3	2	0.55	Calmodulin OS=Homo sapiens GN=CALM1 PE=1 SV=2
461	1	UniProt_SwissProt	P48643	73	60089	4	3	3	2	0.13	T-complex protein 1 subunit epsilon OS=Homo sapiens GN=CCT5 PE=1 SV=1
462	1	UniProt_SwissProt	Q9NZM5	73	54470	4	4	4	4	0.32	Glioma tumor suppressor candidate region gene 2 protein OS=Homo sapiens GN=GLTSCR2 PE=1 SV=2
463	1	UniProt_SwissProt	Q49A26	73	61088	1	1	1	1	0.06	Putative oxidoreductase GLYR1 OS=Homo sapiens GN=GLYR1 PE=1 SV=3
464	1	UniProt_SwissProt	Q96RQ3	73	80935	3	2	3	2	0.1	Methylcrotonoyl-CoA carboxylase subunit alpha, mitochondrial OS=Homo sapiens GN=MCCC1 PE=1 SV=3
465	1	UniProt_SwissProt	Q05D32	73	53137	1	1	1	1	0.07	CTD small phosphatase-like protein 2 OS=Homo sapiens GN=CTDSPL2 PE=1 SV=2
466	1	UniProt_SwissProt	P63208	73	18817	3	2	3	2	0.48	S-phase kinase-associated protein 1 OS=Homo sapiens GN=SKP1 PE=1 SV=2
467	1	UniProt_SwissProt	P15880	72	31590	7	6	7	6	1.03	40S ribosomal protein S2 OS=Homo sapiens GN=RPS2 PE=1 SV=2
468	1	UniProt_SwissProt	P38435	72	88075	3	3	3	3	0.14	Vitamin K-dependent gamma-carboxylase OS=Homo sapiens GN=GGCX PE=1 SV=2
469	1	UniProt_SwissProt	Q9P2R7	72	50627	3	3	2	2	0.16	Succinyl-CoA ligase [ADP-forming] subunit beta, mitochondrial OS=Homo sapiens GN=SUCLA2 PE=1 SV=3
470	1	UniProt_SwissProt	O75165	72	256533	1	1	1	1	0.01	DnaJ homolog subfamily C member 13 OS=Homo sapiens GN=DNAJC13 PE=1 SV=5
471	1	UniProt_SwissProt	O60684	72	60733	2	2	2	2	0.13	Importin subunit alpha-7 OS=Homo sapiens GN=KPNA6 PE=1 SV=1
472	1	UniProt_SwissProt	Q5VV42	71	65754	4	4	4	4	0.26	Threonylcarbamoyladenosine tRNA methylthiotransferase OS=Homo sapiens GN=CDKAL1 PE=1 SV=1
473	1	UniProt_SwissProt	Q9P0T7	71	21074	2	2	2	2	0.42	Transmembrane protein 9 OS=Homo sapiens GN=TMEM9 PE=1 SV=1
474	1	UniProt_SwissProt	Q15904	71	52164	1	1	1	1	0.07	V-type proton ATPase subunit S1 OS=Homo sapiens GN=ATP6AP1 PE=1 SV=2
475	1	UniProt_SwissProt	O60716	71	108674	9	5	7	5	0.19	Catenin delta-1 OS=Homo sapiens GN=CTNND1 PE=1 SV=1
476	1	UniProt_SwissProt	Q02543	70	21034	3	1	3	1	0.19	60S ribosomal protein L18a OS=Homo sapiens GN=RPL18A PE=1 SV=2
477	1	UniProt_SwissProt	P27348	70	28032	4	3	4	3	0.49	14-3-3 protein theta OS=Homo sapiens GN=YWHAQ PE=1 SV=1
477	2	UniProt_SwissProt	P63104	56	27899	3	2	3	2	0.31	14-3-3 protein zeta/delta OS=Homo sapiens GN=YWHAZ PE=1 SV=1
477	3	UniProt_SwissProt	P62258	47	29326	3	2	3	2	0.29	14-3-3 protein epsilon OS=Homo sapiens GN=YWHAE PE=1 SV=1
478	1	UniProt_SwissProt	P55265	70	137178	8	4	8	4	0.12	Double-stranded RNA-specific adenosine deaminase OS=Homo sapiens GN=ADAR PE=1 SV=4
479	1	UniProt_SwissProt	O95470	70	64053	8	6	8	6	0.42	Sphingosine-1-phosphate lyase 1 OS=Homo sapiens GN=SGPL1 PE=1 SV=3
480	1	UniProt_SwissProt	P61353	70	15788	5	4	4	4	1.55	60S ribosomal protein L27 OS=Homo sapiens GN=RPL27 PE=1 SV=2
481	1	UniProt_SwissProt	Q9NRZ9	70	97639	4	3	4	3	0.12	Lymphoid-specific helicase OS=Homo sapiens GN=HELLS PE=1 SV=1
482	1	UniProt_SwissProt	P23528	70	18719	1	1	1	1	0.22	Cofilin-1 OS=Homo sapiens GN=CFL1 PE=1 SV=3
483	1	UniProt_SwissProt	Q5C9Z4	69	96768	2	2	2	2	0.08	Nucleolar MIF4G domain-containing protein 1 OS=Homo sapiens GN=NOM1 PE=1 SV=1
484	1	UniProt_SwissProt	Q9H8H3	69	28814	2	1	2	1	0.14	Methyltransferase-like protein 7A OS=Homo sapiens GN=METTL7A PE=1 SV=1
485	1	UniProt_SwissProt	Q96IX5	69	6510	1	1	1	1	0.71	Up-regulated during skeletal muscle growth protein 5 OS=Homo sapiens GN=USMG5 PE=1 SV=1
486	1	UniProt_SwissProt	Q01085	69	41906	3	3	3	3	0.31	Nucleolysin TIAR OS=Homo sapiens GN=TIAL1 PE=1 SV=1
487	1	UniProt_SwissProt	Q86UP2	69	156464	4	4	3	3	0.08	Kinectin OS=Homo sapiens GN=KTN1 PE=1 SV=1
488	1	UniProt_SwissProt	Q9Y2S0	68	15399	3	3	1	1	0.61	DNA-directed RNA polymerases I and III subunit RPAC2 OS=Homo sapiens GN=POLR1D PE=1 SV=1
489	1	UniProt_SwissProt	Q99959	68	97868	3	2	2	2	0.08	Plakophilin-2 OS=Homo sapiens GN=PKP2 PE=1 SV=2
490	1	UniProt_SwissProt	Q8WVX9	68	59661	4	3	4	3	0.21	Fatty acyl-CoA reductase 1 OS=Homo sapiens GN=FAR1 PE=1 SV=1
491	1	UniProt_SwissProt	Q9NZB2	68	123008	1	1	1	1	0.03	Constitutive coactivator of PPAR-gamma-like protein 1 OS=Homo sapiens GN=FAM120A PE=1 SV=2
492	1	UniProt_SwissProt	P30084	67	31823	4	4	4	4	0.6	Enoyl-CoA hydratase, mitochondrial OS=Homo sapiens GN=ECHS1 PE=1 SV=4
493	1	UniProt_SwissProt	Q9UHB6	67	85630	1	1	1	1	0.05	LIM domain and actin-binding protein 1 OS=Homo sapiens GN=LIMA1 PE=1 SV=1
494	1	UniProt_SwissProt	P35222	67	86069	3	2	3	2	0.09	Catenin beta-1 OS=Homo sapiens GN=CTNNB1 PE=1 SV=1
495	1	UniProt_SwissProt	Q14667	67	256105	3	2	2	1	0.01	UPF0378 protein KIAA0100 OS=Homo sapiens GN=KIAA0100 PE=1 SV=3
496	1	UniProt_SwissProt	Q9HCU5	67	46010	2	2	2	2	0.18	Prolactin regulatory element-binding protein OS=Homo sapiens GN=PREB PE=1 SV=2
497	1	UniProt_SwissProt	P82909	67	11459	3	3	3	3	1.6	28S ribosomal protein S36, mitochondrial OS=Homo sapiens GN=MRPS36 PE=1 SV=2
498	1	UniProt_SwissProt	Q8N2K0	67	45524	3	3	3	3	0.28	Monoacylglycerol lipase ABHD12 OS=Homo sapiens GN=ABHD12 PE=1 SV=2
499	1	UniProt_SwissProt	Q9NX63	66	26421	3	3	3	3	0.53	MICOS complex subunit MIC19 OS=Homo sapiens GN=CHCHD3 PE=1 SV=1
500	1	UniProt_SwissProt	Q14257	66	36911	3	3	2	2	0.22	Reticulocalbin-2 OS=Homo sapiens GN=RCN2 PE=1 SV=1
501	1	UniProt_SwissProt	P41252	66	145718	6	3	6	3	0.08	Isoleucine--tRNA ligase, cytoplasmic OS=Homo sapiens GN=IARS PE=1 SV=2
502	1	UniProt_SwissProt	O43819	66	29962	2	1	2	1	0.13	Protein SCO2 homolog, mitochondrial OS=Homo sapiens GN=SCO2 PE=1 SV=3
503	1	UniProt_SwissProt	P35998	66	49002	2	1	2	1	0.08	26S protease regulatory subunit 7 OS=Homo sapiens GN=PSMC2 PE=1 SV=3
504	1	UniProt_SwissProt	Q9H845	66	69344	2	2	2	2	0.11	Acyl-CoA dehydrogenase family member 9, mitochondrial OS=Homo sapiens GN=ACAD9 PE=1 SV=1
505	1	UniProt_SwissProt	P32322	65	33568	1	1	1	1	0.12	Pyrroline-5-carboxylate reductase 1, mitochondrial OS=Homo sapiens GN=PYCR1 PE=1 SV=2
506	1	UniProt_SwissProt	P50914	65	23531	1	1	1	1	0.17	60S ribosomal protein L14 OS=Homo sapiens GN=RPL14 PE=1 SV=4
507	1	UniProt_SwissProt	O95299	65	41067	2	2	2	2	0.2	NADH dehydrogenase [ubiquinone] 1 alpha subcomplex subunit 10, mitochondrial OS=Homo sapiens GN=NDUFA10 PE=1 SV=1
508	1	UniProt_SwissProt	Q96L58	65	37513	2	2	2	2	0.22	Beta-1,3-galactosyltransferase 6 OS=Homo sapiens GN=B3GALT6 PE=1 SV=2
509	1	UniProt_SwissProt	P62750	65	17684	2	2	2	2	0.52	60S ribosomal protein L23a OS=Homo sapiens GN=RPL23A PE=1 SV=1
510	1	UniProt_SwissProt	P30042	65	28495	4	3	4	3	0.48	ES1 protein homolog, mitochondrial OS=Homo sapiens GN=C21orf33 PE=1 SV=3
511	1	UniProt_SwissProt	Q9UNX4	64	107115	4	2	4	2	0.07	WD repeat-containing protein 3 OS=Homo sapiens GN=WDR3 PE=1 SV=1
512	1	UniProt_SwissProt	P46781	64	22635	8	3	7	3	0.64	40S ribosomal protein S9 OS=Homo sapiens GN=RPS9 PE=1 SV=3
513	1	UniProt_SwissProt	Q9UGP8	64	88341	7	5	7	5	0.24	Translocation protein SEC63 homolog OS=Homo sapiens GN=SEC63 PE=1 SV=2
514	1	UniProt_SwissProt	O96019	64	47944	4	3	4	3	0.27	Actin-like protein 6A OS=Homo sapiens GN=ACTL6A PE=1 SV=1
515	1	UniProt_SwissProt	Q8NFQ8	63	51460	2	2	1	1	0.08	Torsin-1A-interacting protein 2 OS=Homo sapiens GN=TOR1AIP2 PE=1 SV=1
516	1	UniProt_SwissProt	Q09028	63	47911	3	2	3	2	0.17	Histone-binding protein RBBP4 OS=Homo sapiens GN=RBBP4 PE=1 SV=3
517	1	UniProt_SwissProt	P61513	63	10497	1	1	1	1	0.41	60S ribosomal protein L37a OS=Homo sapiens GN=RPL37A PE=1 SV=2
518	1	UniProt_SwissProt	P17987	62	60819	7	5	6	4	0.36	T-complex protein 1 subunit alpha OS=Homo sapiens GN=TCP1 PE=1 SV=1
519	1	UniProt_SwissProt	O75436	62	38260	3	2	3	2	0.22	Vacuolar protein sorting-associated protein 26A OS=Homo sapiens GN=VPS26A PE=1 SV=2
520	1	UniProt_SwissProt	P30050	62	17979	4	3	4	3	0.85	60S ribosomal protein L12 OS=Homo sapiens GN=RPL12 PE=1 SV=1
521	1	UniProt_SwissProt	P46776	62	16665	2	2	2	2	0.56	60S ribosomal protein L27a OS=Homo sapiens GN=RPL27A PE=1 SV=2
522	1	UniProt_SwissProt	Q9H3K2	62	37352	2	2	1	1	0.22	Growth hormone-inducible transmembrane protein OS=Homo sapiens GN=GHITM PE=1 SV=2
523	1	UniProt_SwissProt	Q8N8A6	62	72983	3	3	3	3	0.17	ATP-dependent RNA helicase DDX51 OS=Homo sapiens GN=DDX51 PE=1 SV=3
524	1	UniProt_SwissProt	O00165	62	31601	4	4	3	3	0.6	HCLS1-associated protein X-1 OS=Homo sapiens GN=HAX1 PE=1 SV=2
525	1	UniProt_SwissProt	Q9NS69	62	15512	2	2	2	2	0.61	Mitochondrial import receptor subunit TOM22 homolog OS=Homo sapiens GN=TOMM22 PE=1 SV=3
526	1	UniProt_SwissProt	Q16891	62	84026	8	5	6	3	0.14	MICOS complex subunit MIC60 OS=Homo sapiens GN=IMMT PE=1 SV=1
527	1	UniProt_SwissProt	P31689	62	45581	4	3	4	3	0.28	DnaJ homolog subfamily A member 1 OS=Homo sapiens GN=DNAJA1 PE=1 SV=2
528	1	UniProt_SwissProt	Q8NBU5	61	41060	2	2	2	2	0.2	ATPase family AAA domain-containing protein 1 OS=Homo sapiens GN=ATAD1 PE=1 SV=1
529	1	UniProt_SwissProt	Q8IZL8	61	120879	5	5	5	5	0.17	Proline-, glutamic acid- and leucine-rich protein 1 OS=Homo sapiens GN=PELP1 PE=1 SV=2
530	1	UniProt_SwissProt	P26639	61	84294	3	2	3	2	0.09	Threonine--tRNA ligase, cytoplasmic OS=Homo sapiens GN=TARS PE=1 SV=3
531	1	UniProt_SwissProt	P23458	61	135016	1	1	1	1	0.03	Tyrosine-protein kinase JAK1 OS=Homo sapiens GN=JAK1 PE=1 SV=2
532	1	UniProt_SwissProt	Q8N6S5	61	24946	1	1	1	1	0.16	ADP-ribosylation factor-like protein 6-interacting protein 6 OS=Homo sapiens GN=ARL6IP6 PE=1 SV=1
533	1	UniProt_SwissProt	P0CW22	61	15597	7	5	3	3	1.56	40S ribosomal protein S17-like OS=Homo sapiens GN=RPS17L PE=1 SV=1
534	1	UniProt_SwissProt	P32121	61	46590	2	2	2	2	0.18	Beta-arrestin-2 OS=Homo sapiens GN=ARRB2 PE=1 SV=2
535	1	UniProt_SwissProt	O00767	61	41667	1	1	1	1	0.09	Acyl-CoA desaturase OS=Homo sapiens GN=SCD PE=1 SV=2
536	1	UniProt_SwissProt	P61619	60	52687	4	3	4	3	0.24	Protein transport protein Sec61 subunit alpha isoform 1 OS=Homo sapiens GN=SEC61A1 PE=1 SV=2
537	1	UniProt_SwissProt	P19338	60	76625	5	3	5	3	0.16	Nucleolin OS=Homo sapiens GN=NCL PE=1 SV=3
538	1	UniProt_SwissProt	Q9NVI1	60	150769	8	5	8	5	0.13	Fanconi anemia group I protein OS=Homo sapiens GN=FANCI PE=1 SV=4
539	1	UniProt_SwissProt	P17812	60	67332	2	2	2	2	0.12	CTP synthase 1 OS=Homo sapiens GN=CTPS1 PE=1 SV=2
540	1	UniProt_SwissProt	P05166	59	58806	1	1	1	1	0.07	Propionyl-CoA carboxylase beta chain, mitochondrial OS=Homo sapiens GN=PCCB PE=1 SV=3
541	1	UniProt_SwissProt	P41091	59	51647	4	4	4	4	0.34	Eukaryotic translation initiation factor 2 subunit 3 OS=Homo sapiens GN=EIF2S3 PE=1 SV=3
542	1	UniProt_SwissProt	Q9NXE4	59	94033	3	2	3	2	0.08	Sphingomyelin phosphodiesterase 4 OS=Homo sapiens GN=SMPD4 PE=1 SV=2
543	1	UniProt_SwissProt	P11388	59	175017	7	2	7	2	0.04	DNA topoisomerase 2-alpha OS=Homo sapiens GN=TOP2A PE=1 SV=3
544	1	UniProt_SwissProt	P02768	59	71317	2	2	1	1	0.05	Serum albumin OS=Homo sapiens GN=ALB PE=1 SV=2
545	1	UniProt_SwissProt	Q9H7E9	59	25319	1	1	1	1	0.16	UPF0488 protein C8orf33 OS=Homo sapiens GN=C8orf33 PE=1 SV=1
546	1	UniProt_SwissProt	P35250	59	39588	3	3	3	3	0.33	Replication factor C subunit 2 OS=Homo sapiens GN=RFC2 PE=1 SV=3
547	1	UniProt_SwissProt	Q96CW1	59	49965	9	3	7	3	0.25	AP-2 complex subunit mu OS=Homo sapiens GN=AP2M1 PE=1 SV=2
548	1	UniProt_SwissProt	O15143	59	41722	1	1	1	1	0.09	Actin-related protein 2/3 complex subunit 1B OS=Homo sapiens GN=ARPC1B PE=1 SV=3
549	1	UniProt_SwissProt	Q12981	59	26287	6	5	6	5	1.03	Vesicle transport protein SEC20 OS=Homo sapiens GN=BNIP1 PE=1 SV=3
550	1	UniProt_SwissProt	Q8N4V1	59	14734	1	1	1	1	0.28	Membrane magnesium transporter 1 OS=Homo sapiens GN=MMGT1 PE=1 SV=1
551	1	UniProt_SwissProt	Q13242	59	25640	3	3	2	2	0.34	Serine/arginine-rich splicing factor 9 OS=Homo sapiens GN=SRSF9 PE=1 SV=1
552	1	UniProt_SwissProt	Q86UE4	59	63856	4	3	4	3	0.19	Protein LYRIC OS=Homo sapiens GN=MTDH PE=1 SV=2
553	1	UniProt_SwissProt	Q8N5G2	59	76700	4	4	4	4	0.22	Macoilin OS=Homo sapiens GN=TMEM57 PE=1 SV=1
554	1	UniProt_SwissProt	Q9NRX1	59	28078	1	1	1	1	0.14	RNA-binding protein PNO1 OS=Homo sapiens GN=PNO1 PE=1 SV=1
555	1	UniProt_SwissProt	Q27J81	58	136851	2	2	2	2	0.06	Inverted formin-2 OS=Homo sapiens GN=INF2 PE=1 SV=2
556	1	UniProt_SwissProt	O43747	58	92148	3	2	3	2	0.09	AP-1 complex subunit gamma-1 OS=Homo sapiens GN=AP1G1 PE=1 SV=5
557	1	UniProt_SwissProt	P52434	58	17189	1	1	1	1	0.24	DNA-directed RNA polymerases I, II, and III subunit RPABC3 OS=Homo sapiens GN=POLR2H PE=1 SV=4
558	1	UniProt_SwissProt	P62306	58	9776	1	1	1	1	0.45	Small nuclear ribonucleoprotein F OS=Homo sapiens GN=SNRPF PE=1 SV=1
559	1	UniProt_SwissProt	Q9Y3E5	58	19466	3	3	3	3	0.77	Peptidyl-tRNA hydrolase 2, mitochondrial OS=Homo sapiens GN=PTRH2 PE=1 SV=1
560	1	UniProt_SwissProt	P53985	58	54593	3	3	2	2	0.15	Monocarboxylate transporter 1 OS=Homo sapiens GN=SLC16A1 PE=1 SV=3
561	1	UniProt_SwissProt	P62333	58	44430	3	2	3	2	0.18	26S protease regulatory subunit 10B OS=Homo sapiens GN=PSMC6 PE=1 SV=1
562	1	UniProt_SwissProt	P62266	58	15969	2	2	2	2	0.59	40S ribosomal protein S23 OS=Homo sapiens GN=RPS23 PE=1 SV=3
563	1	UniProt_SwissProt	Q9HBH5	58	37184	2	2	2	2	0.22	Retinol dehydrogenase 14 OS=Homo sapiens GN=RDH14 PE=1 SV=1
564	1	UniProt_SwissProt	P61313	58	24245	4	2	3	2	0.36	60S ribosomal protein L15 OS=Homo sapiens GN=RPL15 PE=1 SV=2
565	1	UniProt_SwissProt	Q01650	58	55659	1	1	1	1	0.07	Large neutral amino acids transporter small subunit 1 OS=Homo sapiens GN=SLC7A5 PE=1 SV=2
566	1	UniProt_SwissProt	P05067	58	87914	1	1	1	1	0.04	Amyloid beta A4 protein OS=Homo sapiens GN=APP PE=1 SV=3
567	1	UniProt_SwissProt	P35579	58	227646	2	2	2	2	0.03	Myosin-9 OS=Homo sapiens GN=MYH9 PE=1 SV=4
568	1	UniProt_SwissProt	O15258	58	23057	1	1	1	1	0.17	Protein RER1 OS=Homo sapiens GN=RER1 PE=1 SV=1
569	1	UniProt_SwissProt	Q14839	57	219407	2	1	2	1	0.02	Chromodomain-helicase-DNA-binding protein 4 OS=Homo sapiens GN=CHD4 PE=1 SV=2
570	1	UniProt_SwissProt	Q8IYB8	57	88791	1	1	1	1	0.04	ATP-dependent RNA helicase SUPV3L1, mitochondrial OS=Homo sapiens GN=SUPV3L1 PE=1 SV=1
571	1	UniProt_SwissProt	O00303	57	37654	1	1	1	1	0.1	Eukaryotic translation initiation factor 3 subunit F OS=Homo sapiens GN=EIF3F PE=1 SV=1
572	1	UniProt_SwissProt	P62191	57	49325	4	3	3	2	0.16	26S protease regulatory subunit 4 OS=Homo sapiens GN=PSMC1 PE=1 SV=1
573	1	UniProt_SwissProt	Q969Z0	57	71150	1	1	1	1	0.05	Protein TBRG4 OS=Homo sapiens GN=TBRG4 PE=1 SV=1
574	1	UniProt_SwissProt	Q9NPF5	57	53131	2	2	2	2	0.15	DNA methyltransferase 1-associated protein 1 OS=Homo sapiens GN=DMAP1 PE=1 SV=1
575	1	UniProt_SwissProt	Q9BZZ5	57	59310	3	3	2	2	0.14	Apoptosis inhibitor 5 OS=Homo sapiens GN=API5 PE=1 SV=3
576	1	UniProt_SwissProt	Q9Y450	57	75939	4	4	4	4	0.22	HBS1-like protein OS=Homo sapiens GN=HBS1L PE=1 SV=1
577	1	UniProt_SwissProt	P13489	57	51766	1	1	1	1	0.08	Ribonuclease inhibitor OS=Homo sapiens GN=RNH1 PE=1 SV=2
578	1	UniProt_SwissProt	P56134	57	11025	2	1	2	1	0.39	ATP synthase subunit f, mitochondrial OS=Homo sapiens GN=ATP5J2 PE=1 SV=3
579	1	UniProt_SwissProt	P05165	57	80635	2	2	1	1	0.05	Propionyl-CoA carboxylase alpha chain, mitochondrial OS=Homo sapiens GN=PCCA PE=1 SV=4
580	1	UniProt_SwissProt	Q9H936	57	34904	5	2	5	2	0.24	Mitochondrial glutamate carrier 1 OS=Homo sapiens GN=SLC25A22 PE=1 SV=1
581	1	UniProt_SwissProt	Q14139	57	123565	2	2	2	2	0.06	Ubiquitin conjugation factor E4 A OS=Homo sapiens GN=UBE4A PE=1 SV=2
582	1	UniProt_SwissProt	P13804	57	35400	2	2	2	2	0.24	Electron transfer flavoprotein subunit alpha, mitochondrial OS=Homo sapiens GN=ETFA PE=1 SV=1
583	1	UniProt_SwissProt	Q9Y5Q8	56	59989	2	2	1	1	0.06	General transcription factor 3C polypeptide 5 OS=Homo sapiens GN=GTF3C5 PE=1 SV=2
584	1	UniProt_SwissProt	Q9H583	56	244382	6	5	6	5	0.08	HEAT repeat-containing protein 1 OS=Homo sapiens GN=HEATR1 PE=1 SV=3
585	1	UniProt_SwissProt	Q9Y5B9	56	120409	3	3	3	3	0.1	FACT complex subunit SPT16 OS=Homo sapiens GN=SUPT16H PE=1 SV=1
586	1	UniProt_SwissProt	Q96AG4	56	35308	7	6	7	6	0.89	Leucine-rich repeat-containing protein 59 OS=Homo sapiens GN=LRRC59 PE=1 SV=1
587	1	UniProt_SwissProt	Q9UQR0	56	78063	3	2	3	2	0.1	Sex comb on midleg-like protein 2 OS=Homo sapiens GN=SCML2 PE=1 SV=1
588	1	UniProt_SwissProt	Q86SK9	56	37814	2	2	2	2	0.22	Stearoyl-CoA desaturase 5 OS=Homo sapiens GN=SCD5 PE=1 SV=2
589	1	UniProt_SwissProt	P26368	56	53809	7	4	6	4	0.32	Splicing factor U2AF 65 kDa subunit OS=Homo sapiens GN=U2AF2 PE=1 SV=4
590	1	UniProt_SwissProt	Q53H12	56	47564	2	2	2	2	0.17	Acylglycerol kinase, mitochondrial OS=Homo sapiens GN=AGK PE=1 SV=2
591	1	UniProt_SwissProt	O43776	56	63758	3	3	2	2	0.13	Asparagine--tRNA ligase, cytoplasmic OS=Homo sapiens GN=NARS PE=1 SV=1
592	1	UniProt_SwissProt	Q96CP6	56	81314	6	4	6	4	0.2	GRAM domain-containing protein 1A OS=Homo sapiens GN=GRAMD1A PE=1 SV=2
593	1	UniProt_SwissProt	P56937	56	38638	2	1	2	1	0.1	3-keto-steroid reductase OS=Homo sapiens GN=HSD17B7 PE=1 SV=1
594	1	UniProt_SwissProt	Q8TAA9	56	60222	1	1	1	1	0.06	Vang-like protein 1 OS=Homo sapiens GN=VANGL1 PE=1 SV=1
595	1	UniProt_SwissProt	Q96EP5	56	43584	1	1	1	1	0.09	DAZ-associated protein 1 OS=Homo sapiens GN=DAZAP1 PE=1 SV=1
596	1	UniProt_SwissProt	P0CG08	55	53167	2	2	2	2	0.15	Golgi pH regulator B OS=Homo sapiens GN=GPR89B PE=1 SV=1
597	1	UniProt_SwissProt	O95870	55	63830	3	1	3	1	0.06	Abhydrolase domain-containing protein 16A OS=Homo sapiens GN=ABHD16A PE=1 SV=3
598	1	UniProt_SwissProt	Q56NI9	55	69233	3	2	3	2	0.12	N-acetyltransferase ESCO2 OS=Homo sapiens GN=ESCO2 PE=1 SV=1
599	1	UniProt_SwissProt	P24666	55	18487	1	1	1	1	0.22	Low molecular weight phosphotyrosine protein phosphatase OS=Homo sapiens GN=ACP1 PE=1 SV=3
600	1	UniProt_SwissProt	Q9BVT8	55	26530	2	2	2	2	0.32	Transmembrane and ubiquitin-like domain-containing protein 1 OS=Homo sapiens GN=TMUB1 PE=1 SV=1
601	1	UniProt_SwissProt	P61254	55	17248	6	4	6	4	1.36	60S ribosomal protein L26 OS=Homo sapiens GN=RPL26 PE=1 SV=1
602	1	UniProt_SwissProt	Q5BKZ1	55	65955	2	2	2	2	0.12	DBIRD complex subunit ZNF326 OS=Homo sapiens GN=ZNF326 PE=1 SV=2
603	1	UniProt_SwissProt	Q92797	55	141915	2	2	2	2	0.05	Symplekin OS=Homo sapiens GN=SYMPK PE=1 SV=2
604	1	UniProt_SwissProt	Q9NV70	55	102772	1	1	1	1	0.04	Exocyst complex component 1 OS=Homo sapiens GN=EXOC1 PE=1 SV=4
605	1	UniProt_SwissProt	Q92542	55	79103	1	1	1	1	0.05	Nicastrin OS=Homo sapiens GN=NCSTN PE=1 SV=2
606	1	UniProt_SwissProt	O75844	55	55063	1	1	1	1	0.07	CAAX prenyl protease 1 homolog OS=Homo sapiens GN=ZMPSTE24 PE=1 SV=2
607	1	UniProt_SwissProt	P60866	55	13478	4	4	3	3	1.27	40S ribosomal protein S20 OS=Homo sapiens GN=RPS20 PE=1 SV=1
608	1	UniProt_SwissProt	O14735	55	23865	4	3	2	2	0.6	CDP-diacylglycerol--inositol 3-phosphatidyltransferase OS=Homo sapiens GN=CDIPT PE=1 SV=1
609	1	UniProt_SwissProt	Q9H8H0	54	82041	3	3	3	3	0.15	Nucleolar protein 11 OS=Homo sapiens GN=NOL11 PE=1 SV=1
610	1	UniProt_SwissProt	Q13405	54	19243	2	1	2	1	0.21	39S ribosomal protein L49, mitochondrial OS=Homo sapiens GN=MRPL49 PE=1 SV=1
611	1	UniProt_SwissProt	P17980	54	49458	3	2	2	2	0.16	26S protease regulatory subunit 6A OS=Homo sapiens GN=PSMC3 PE=1 SV=3
612	1	UniProt_SwissProt	Q9ULH0	54	198016	3	2	3	2	0.04	Kinase D-interacting substrate of 220 kDa OS=Homo sapiens GN=KIDINS220 PE=1 SV=3
613	1	UniProt_SwissProt	Q9HD20	54	134523	3	3	3	3	0.09	Manganese-transporting ATPase 13A1 OS=Homo sapiens GN=ATP13A1 PE=1 SV=2
614	1	UniProt_SwissProt	Q96D46	54	58763	1	1	1	1	0.07	60S ribosomal export protein NMD3 OS=Homo sapiens GN=NMD3 PE=1 SV=1
615	1	UniProt_SwissProt	Q15427	53	44414	1	1	1	1	0.09	Splicing factor 3B subunit 4 OS=Homo sapiens GN=SF3B4 PE=1 SV=1
616	1	UniProt_SwissProt	Q13637	53	25210	1	1	1	1	0.16	Ras-related protein Rab-32 OS=Homo sapiens GN=RAB32 PE=1 SV=3
617	1	UniProt_SwissProt	P53350	53	68953	3	3	2	2	0.12	Serine/threonine-protein kinase PLK1 OS=Homo sapiens GN=PLK1 PE=1 SV=1
618	1	UniProt_SwissProt	Q9HAV7	53	24492	1	1	1	1	0.16	GrpE protein homolog 1, mitochondrial OS=Homo sapiens GN=GRPEL1 PE=1 SV=2
619	1	UniProt_SwissProt	Q6NUM9	53	67461	2	1	2	1	0.06	All-trans-retinol 13,14-reductase OS=Homo sapiens GN=RETSAT PE=1 SV=2
620	1	UniProt_SwissProt	Q9NVJ2	53	21753	3	2	2	2	0.41	ADP-ribosylation factor-like protein 8B OS=Homo sapiens GN=ARL8B PE=1 SV=1
621	1	UniProt_SwissProt	Q9Y2P8	53	41273	2	2	2	2	0.2	RNA 3'-terminal phosphate cyclase-like protein OS=Homo sapiens GN=RCL1 PE=1 SV=3
622	1	UniProt_SwissProt	Q13616	53	90306	2	2	2	2	0.09	Cullin-1 OS=Homo sapiens GN=CUL1 PE=1 SV=2
623	1	UniProt_SwissProt	Q8WY22	53	27932	1	1	1	1	0.14	BRI3-binding protein OS=Homo sapiens GN=BRI3BP PE=1 SV=1
624	1	UniProt_SwissProt	Q15629	53	43215	3	3	2	2	0.3	Translocating chain-associated membrane protein 1 OS=Homo sapiens GN=TRAM1 PE=1 SV=3
626	1	UniProt_SwissProt	P04406	53	36201	1	1	1	1	0.11	Glyceraldehyde-3-phosphate dehydrogenase OS=Homo sapiens GN=GAPDH PE=1 SV=3
627	1	UniProt_SwissProt	P24534	52	24919	1	1	1	1	0.16	Elongation factor 1-beta OS=Homo sapiens GN=EEF1B2 PE=1 SV=3
628	1	UniProt_SwissProt	Q86T03	52	30533	3	3	2	2	0.44	Type 1 phosphatidylinositol 4,5-bisphosphate 4-phosphatase OS=Homo sapiens GN=TMEM55B PE=1 SV=1
629	1	UniProt_SwissProt	Q92769	52	55899	3	3	2	2	0.14	Histone deacetylase 2 OS=Homo sapiens GN=HDAC2 PE=1 SV=2
629	2	UniProt_SwissProt	Q13547	37	55638	2	2	2	2	0.15	Histone deacetylase 1 OS=Homo sapiens GN=HDAC1 PE=1 SV=1
630	1	UniProt_SwissProt	P51153	52	22988	1	1	1	1	0.18	Ras-related protein Rab-13 OS=Homo sapiens GN=RAB13 PE=1 SV=1
631	1	UniProt_SwissProt	O60306	52	172270	3	3	3	3	0.07	Intron-binding protein aquarius OS=Homo sapiens GN=AQR PE=1 SV=4
632	1	UniProt_SwissProt	P49916	52	114317	3	3	3	3	0.1	DNA ligase 3 OS=Homo sapiens GN=LIG3 PE=1 SV=2
633	1	UniProt_SwissProt	P62899	52	14454	4	2	4	2	0.66	60S ribosomal protein L31 OS=Homo sapiens GN=RPL31 PE=1 SV=1
634	1	UniProt_SwissProt	Q7RTV0	52	13138	2	2	2	2	0.75	PHD finger-like domain-containing protein 5A OS=Homo sapiens GN=PHF5A PE=1 SV=1
635	1	UniProt_SwissProt	Q99942	51	20268	1	1	1	1	0.2	E3 ubiquitin-protein ligase RNF5 OS=Homo sapiens GN=RNF5 PE=1 SV=1
636	1	UniProt_SwissProt	Q9HBM0	51	89464	3	2	3	2	0.09	Vezatin OS=Homo sapiens GN=VEZT PE=1 SV=3
637	1	UniProt_SwissProt	Q969M3	51	28370	1	1	1	1	0.14	Protein YIPF5 OS=Homo sapiens GN=YIPF5 PE=1 SV=1
638	1	UniProt_SwissProt	Q02878	51	32765	4	2	3	2	0.26	60S ribosomal protein L6 OS=Homo sapiens GN=RPL6 PE=1 SV=3
639	1	UniProt_SwissProt	Q8WWK9	51	77509	1	1	1	1	0.05	Cytoskeleton-associated protein 2 OS=Homo sapiens GN=CKAP2 PE=1 SV=1
640	1	UniProt_SwissProt	P46977	51	81104	4	3	4	3	0.15	Dolichyl-diphosphooligosaccharide--protein glycosyltransferase subunit STT3A OS=Homo sapiens GN=STT3A PE=1 SV=2
641	1	UniProt_SwissProt	Q9NZ01	51	36410	3	2	2	2	0.23	Very-long-chain enoyl-CoA reductase OS=Homo sapiens GN=TECR PE=1 SV=1
642	1	UniProt_SwissProt	Q9NX14	51	17363	1	1	1	1	0.24	NADH dehydrogenase [ubiquinone] 1 beta subcomplex subunit 11, mitochondrial OS=Homo sapiens GN=NDUFB11 PE=1 SV=1
643	1	UniProt_SwissProt	P18583	51	264063	1	1	1	1	0.01	Protein SON OS=Homo sapiens GN=SON PE=1 SV=4
644	1	UniProt_SwissProt	P55769	51	14393	1	1	1	1	0.29	NHP2-like protein 1 OS=Homo sapiens GN=NHP2L1 PE=1 SV=3
645	1	UniProt_SwissProt	P04181	50	48846	1	1	1	1	0.08	Ornithine aminotransferase, mitochondrial OS=Homo sapiens GN=OAT PE=1 SV=1
646	1	UniProt_SwissProt	Q9UJX2	50	69588	1	1	1	1	0.06	Cell division cycle protein 23 homolog OS=Homo sapiens GN=CDC23 PE=1 SV=3
647	1	UniProt_SwissProt	Q8TCT9	50	41747	4	2	2	1	0.2	Minor histocompatibility antigen H13 OS=Homo sapiens GN=HM13 PE=1 SV=1
648	1	UniProt_SwissProt	O00255	50	68380	1	1	1	1	0.06	Menin OS=Homo sapiens GN=MEN1 PE=1 SV=4
649	1	UniProt_SwissProt	Q2TAY7	50	58134	3	2	2	2	0.14	WD40 repeat-containing protein SMU1 OS=Homo sapiens GN=SMU1 PE=1 SV=2
650	1	UniProt_SwissProt	P62280	50	18590	5	5	5	5	1.71	40S ribosomal protein S11 OS=Homo sapiens GN=RPS11 PE=1 SV=3
651	1	UniProt_SwissProt	O95104	50	126132	3	2	3	2	0.06	Splicing factor, arginine/serine-rich 15 OS=Homo sapiens GN=SCAF4 PE=1 SV=3
652	1	UniProt_SwissProt	Q9Y2Z4	50	53394	2	2	2	2	0.15	Tyrosine--tRNA ligase, mitochondrial OS=Homo sapiens GN=YARS2 PE=1 SV=2
653	1	UniProt_SwissProt	O43684	50	37587	4	4	3	3	0.49	Mitotic checkpoint protein BUB3 OS=Homo sapiens GN=BUB3 PE=1 SV=1
654	1	UniProt_SwissProt	Q6EEV6	50	10735	1	1	1	1	0.4	Small ubiquitin-related modifier 4 OS=Homo sapiens GN=SUMO4 PE=1 SV=2
655	1	UniProt_SwissProt	Q9P2W9	49	38821	5	3	4	3	0.34	Syntaxin-18 OS=Homo sapiens GN=STX18 PE=1 SV=1
656	1	UniProt_SwissProt	Q13042	49	72408	1	1	1	1	0.05	Cell division cycle protein 16 homolog OS=Homo sapiens GN=CDC16 PE=1 SV=2
657	1	UniProt_SwissProt	Q6UWP7	49	49344	2	2	2	2	0.16	Lysocardiolipin acyltransferase 1 OS=Homo sapiens GN=LCLAT1 PE=1 SV=1
658	1	UniProt_SwissProt	P30260	49	92893	3	2	3	2	0.08	Cell division cycle protein 27 homolog OS=Homo sapiens GN=CDC27 PE=1 SV=2
659	1	UniProt_SwissProt	Q14573	49	306820	2	1	2	1	0.01	Inositol 1,4,5-trisphosphate receptor type 3 OS=Homo sapiens GN=ITPR3 PE=1 SV=2
660	1	UniProt_SwissProt	Q7Z3C6	49	95356	1	1	1	1	0.04	Autophagy-related protein 9A OS=Homo sapiens GN=ATG9A PE=1 SV=3
661	1	UniProt_SwissProt	P27986	49	83889	1	1	1	1	0.05	Phosphatidylinositol 3-kinase regulatory subunit alpha OS=Homo sapiens GN=PIK3R1 PE=1 SV=2
662	1	UniProt_SwissProt	Q9Y673	49	37150	1	1	1	1	0.11	Dolichyl-phosphate beta-glucosyltransferase OS=Homo sapiens GN=ALG5 PE=1 SV=1
663	1	UniProt_SwissProt	Q9ULG1	49	177556	2	2	1	1	0.02	DNA helicase INO80 OS=Homo sapiens GN=INO80 PE=1 SV=2
664	1	UniProt_SwissProt	O15120	49	31293	2	2	1	1	0.27	1-acyl-sn-glycerol-3-phosphate acyltransferase beta OS=Homo sapiens GN=AGPAT2 PE=1 SV=1
665	1	UniProt_SwissProt	Q9P003	49	16424	2	2	1	1	0.57	Protein cornichon homolog 4 OS=Homo sapiens GN=CNIH4 PE=1 SV=1
666	1	UniProt_SwissProt	O76031	49	69922	4	2	4	2	0.11	ATP-dependent Clp protease ATP-binding subunit clpX-like, mitochondrial OS=Homo sapiens GN=CLPX PE=1 SV=2
667	1	UniProt_SwissProt	Q5JR59	48	150901	2	1	1	1	0.03	Microtubule-associated tumor suppressor candidate 2 OS=Homo sapiens GN=MTUS2 PE=1 SV=3
668	1	UniProt_SwissProt	Q9UNQ2	48	35499	1	1	1	1	0.11	Probable dimethyladenosine transferase OS=Homo sapiens GN=DIMT1 PE=1 SV=1
669	1	UniProt_SwissProt	Q9Y3B4	48	14690	1	1	1	1	0.28	Splicing factor 3B subunit 6 OS=Homo sapiens GN=SF3B6 PE=1 SV=1
670	1	UniProt_SwissProt	Q9UBI6	48	8115	2	2	2	2	1.42	Guanine nucleotide-binding protein G(I)/G(S)/G(O) subunit gamma-12 OS=Homo sapiens GN=GNG12 PE=1 SV=3
671	1	UniProt_SwissProt	P23284	48	23785	1	1	1	1	0.17	Peptidyl-prolyl cis-trans isomerase B OS=Homo sapiens GN=PPIB PE=1 SV=2
672	1	UniProt_SwissProt	P35249	48	40170	3	3	3	3	0.32	Replication factor C subunit 4 OS=Homo sapiens GN=RFC4 PE=1 SV=2
673	1	UniProt_SwissProt	Q6UN15	48	66601	1	1	1	1	0.06	Pre-mRNA 3'-end-processing factor FIP1 OS=Homo sapiens GN=FIP1L1 PE=1 SV=1
674	1	UniProt_SwissProt	Q96EY1	48	53083	2	2	2	2	0.15	DnaJ homolog subfamily A member 3, mitochondrial OS=Homo sapiens GN=DNAJA3 PE=1 SV=2
675	1	UniProt_SwissProt	Q9H0H0	48	136118	2	2	1	1	0.03	Integrator complex subunit 2 OS=Homo sapiens GN=INTS2 PE=1 SV=2
676	1	UniProt_SwissProt	P17706	48	48842	1	1	1	1	0.08	Tyrosine-protein phosphatase non-receptor type 2 OS=Homo sapiens GN=PTPN2 PE=1 SV=2
677	1	UniProt_SwissProt	Q99615	48	57203	1	1	1	1	0.07	DnaJ homolog subfamily C member 7 OS=Homo sapiens GN=DNAJC7 PE=1 SV=2
678	1	UniProt_SwissProt	O43143	48	91673	1	1	1	1	0.04	Putative pre-mRNA-splicing factor ATP-dependent RNA helicase DHX15 OS=Homo sapiens GN=DHX15 PE=1 SV=2
679	1	UniProt_SwissProt	Q15165	48	39600	4	3	2	2	0.21	Serum paraoxonase/arylesterase 2 OS=Homo sapiens GN=PON2 PE=1 SV=3
680	1	UniProt_SwissProt	Q5SRE5	48	198369	2	2	2	2	0.04	Nucleoporin NUP188 homolog OS=Homo sapiens GN=NUP188 PE=1 SV=1
681	1	UniProt_SwissProt	Q5SNT2	48	73444	4	3	3	2	0.11	Transmembrane protein 201 OS=Homo sapiens GN=TMEM201 PE=1 SV=1
682	1	UniProt_SwissProt	Q9Y320	48	34358	4	3	4	3	0.39	Thioredoxin-related transmembrane protein 2 OS=Homo sapiens GN=TMX2 PE=1 SV=1
683	1	UniProt_SwissProt	Q9NXS2	48	43068	3	3	3	3	0.3	Glutaminyl-peptide cyclotransferase-like protein OS=Homo sapiens GN=QPCTL PE=1 SV=2
684	1	UniProt_SwissProt	P08047	48	81271	1	1	1	1	0.05	Transcription factor Sp1 OS=Homo sapiens GN=SP1 PE=1 SV=3
685	1	UniProt_SwissProt	Q9P015	48	33570	1	1	1	1	0.12	39S ribosomal protein L15, mitochondrial OS=Homo sapiens GN=MRPL15 PE=1 SV=1
686	1	UniProt_SwissProt	P46459	47	83055	2	2	2	2	0.1	Vesicle-fusing ATPase OS=Homo sapiens GN=NSF PE=1 SV=3
687	1	UniProt_SwissProt	P14649	47	22864	1	1	1	1	0.18	Myosin light chain 6B OS=Homo sapiens GN=MYL6B PE=1 SV=1
688	1	UniProt_SwissProt	P62136	47	38229	2	1	2	1	0.1	Serine/threonine-protein phosphatase PP1-alpha catalytic subunit OS=Homo sapiens GN=PPP1CA PE=1 SV=1
689	1	UniProt_SwissProt	P82921	47	10906	1	1	1	1	0.4	28S ribosomal protein S21, mitochondrial OS=Homo sapiens GN=MRPS21 PE=1 SV=2
690	1	UniProt_SwissProt	O00330	47	54317	4	3	4	3	0.23	Pyruvate dehydrogenase protein X component, mitochondrial OS=Homo sapiens GN=PDHX PE=1 SV=3
691	1	UniProt_SwissProt	Q8NC56	47	57339	1	1	1	1	0.07	LEM domain-containing protein 2 OS=Homo sapiens GN=LEMD2 PE=1 SV=1
692	1	UniProt_SwissProt	Q96SB4	47	74963	2	1	2	1	0.05	SRSF protein kinase 1 OS=Homo sapiens GN=SRPK1 PE=1 SV=2
693	1	UniProt_SwissProt	Q15392	46	60803	5	3	5	3	0.2	Delta(24)-sterol reductase OS=Homo sapiens GN=DHCR24 PE=1 SV=2
694	1	UniProt_SwissProt	Q7KZI7	46	88255	1	1	1	1	0.04	Serine/threonine-protein kinase MARK2 OS=Homo sapiens GN=MARK2 PE=1 SV=2
695	1	UniProt_SwissProt	Q9P2X0	46	10258	1	1	1	1	0.43	Dolichol-phosphate mannosyltransferase subunit 3 OS=Homo sapiens GN=DPM3 PE=1 SV=2
696	1	UniProt_SwissProt	P55884	46	92823	1	1	1	1	0.04	Eukaryotic translation initiation factor 3 subunit B OS=Homo sapiens GN=EIF3B PE=1 SV=3
697	1	UniProt_SwissProt	Q16795	46	42654	3	2	3	2	0.19	NADH dehydrogenase [ubiquinone] 1 alpha subcomplex subunit 9, mitochondrial OS=Homo sapiens GN=NDUFA9 PE=1 SV=2
698	1	UniProt_SwissProt	P11166	46	54391	2	1	2	1	0.07	Solute carrier family 2, facilitated glucose transporter member 1 OS=Homo sapiens GN=SLC2A1 PE=1 SV=2
699	1	UniProt_SwissProt	Q9BXS5	46	48727	4	4	4	4	0.36	AP-1 complex subunit mu-1 OS=Homo sapiens GN=AP1M1 PE=1 SV=3
700	1	UniProt_SwissProt	O75251	46	23833	1	1	1	1	0.17	NADH dehydrogenase [ubiquinone] iron-sulfur protein 7, mitochondrial OS=Homo sapiens GN=NDUFS7 PE=1 SV=3
701	1	UniProt_SwissProt	Q8NEV1	46	45305	2	1	2	1	0.09	Casein kinase II subunit alpha 3 OS=Homo sapiens GN=CSNK2A3 PE=1 SV=2
702	1	UniProt_SwissProt	Q12907	46	40545	2	2	2	2	0.2	Vesicular integral-membrane protein VIP36 OS=Homo sapiens GN=LMAN2 PE=1 SV=1
703	1	UniProt_SwissProt	O00264	45	21772	2	2	2	2	0.41	Membrane-associated progesterone receptor component 1 OS=Homo sapiens GN=PGRMC1 PE=1 SV=3
704	1	UniProt_SwissProt	O14950	45	19824	3	3	3	3	0.75	Myosin regulatory light chain 12B OS=Homo sapiens GN=MYL12B PE=1 SV=2
705	1	UniProt_SwissProt	Q7Z4T9	45	71068	1	1	1	1	0.05	Protein MAATS1 OS=Homo sapiens GN=MAATS1 PE=1 SV=2
706	1	UniProt_SwissProt	P61081	45	21172	2	2	2	2	0.42	NEDD8-conjugating enzyme Ubc12 OS=Homo sapiens GN=UBE2M PE=1 SV=1
707	1	UniProt_SwissProt	Q96GM8	45	57367	2	2	2	2	0.14	Target of EGR1 protein 1 OS=Homo sapiens GN=TOE1 PE=1 SV=1
708	1	UniProt_SwissProt	Q12972	45	38626	1	1	1	1	0.1	Nuclear inhibitor of protein phosphatase 1 OS=Homo sapiens GN=PPP1R8 PE=1 SV=2
709	1	UniProt_SwissProt	Q7LGA3	45	42140	1	1	1	1	0.09	Heparan sulfate 2-O-sulfotransferase 1 OS=Homo sapiens GN=HS2ST1 PE=1 SV=1
710	1	UniProt_SwissProt	Q969N2	45	66228	2	2	2	2	0.12	GPI transamidase component PIG-T OS=Homo sapiens GN=PIGT PE=1 SV=1
711	1	UniProt_SwissProt	O95251	45	71282	1	1	1	1	0.05	Histone acetyltransferase KAT7 OS=Homo sapiens GN=KAT7 PE=1 SV=1
712	1	UniProt_SwissProt	Q12849	44	53606	1	1	1	1	0.07	G-rich sequence factor 1 OS=Homo sapiens GN=GRSF1 PE=1 SV=3
713	1	UniProt_SwissProt	P23921	44	90925	1	1	1	1	0.04	Ribonucleoside-diphosphate reductase large subunit OS=Homo sapiens GN=RRM1 PE=1 SV=1
714	1	UniProt_SwissProt	Q2TAA5	44	56413	1	1	1	1	0.07	GDP-Man:Man(3)GlcNAc(2)-PP-Dol alpha-1,2-mannosyltransferase OS=Homo sapiens GN=ALG11 PE=1 SV=2
715	1	UniProt_SwissProt	Q9Y3Y2	44	26380	2	2	1	1	0.33	Chromatin target of PRMT1 protein OS=Homo sapiens GN=CHTOP PE=1 SV=2
716	1	UniProt_SwissProt	Q9UJW0	44	53216	1	1	1	1	0.07	Dynactin subunit 4 OS=Homo sapiens GN=DCTN4 PE=1 SV=1
717	1	UniProt_SwissProt	P62854	44	13292	2	2	2	2	0.73	40S ribosomal protein S26 OS=Homo sapiens GN=RPS26 PE=1 SV=3
718	1	UniProt_SwissProt	Q92878	44	154823	3	1	2	1	0.02	DNA repair protein RAD50 OS=Homo sapiens GN=RAD50 PE=1 SV=1
719	1	UniProt_SwissProt	O15145	44	20761	2	1	2	1	0.2	Actin-related protein 2/3 complex subunit 3 OS=Homo sapiens GN=ARPC3 PE=1 SV=3
720	1	UniProt_SwissProt	Q5SW79	44	175586	1	1	1	1	0.02	Centrosomal protein of 170 kDa OS=Homo sapiens GN=CEP170 PE=1 SV=1
721	1	UniProt_SwissProt	P26641	44	50429	5	2	5	2	0.16	Elongation factor 1-gamma OS=Homo sapiens GN=EEF1G PE=1 SV=3
722	1	UniProt_SwissProt	P48735	44	51333	5	3	5	3	0.25	Isocitrate dehydrogenase [NADP], mitochondrial OS=Homo sapiens GN=IDH2 PE=1 SV=2
723	1	UniProt_SwissProt	Q9H553	44	47746	2	2	2	2	0.17	Alpha-1,3/1,6-mannosyltransferase ALG2 OS=Homo sapiens GN=ALG2 PE=1 SV=1
724	1	UniProt_SwissProt	Q9BQ75	44	32149	2	1	1	1	0.12	Protein CMSS1 OS=Homo sapiens GN=CMSS1 PE=1 SV=2
725	1	UniProt_SwissProt	Q9NS86	44	51677	2	1	2	1	0.08	LanC-like protein 2 OS=Homo sapiens GN=LANCL2 PE=1 SV=1
726	1	UniProt_SwissProt	Q9Y399	44	33513	5	4	5	4	0.56	28S ribosomal protein S2, mitochondrial OS=Homo sapiens GN=MRPS2 PE=1 SV=1
727	1	UniProt_SwissProt	Q8WVC6	43	26647	3	1	3	1	0.15	Dephospho-CoA kinase domain-containing protein OS=Homo sapiens GN=DCAKD PE=1 SV=1
728	1	UniProt_SwissProt	Q9H4L4	43	65596	1	1	1	1	0.06	Sentrin-specific protease 3 OS=Homo sapiens GN=SENP3 PE=1 SV=2
729	1	UniProt_SwissProt	Q96I24	43	61944	4	3	4	3	0.2	Far upstream element-binding protein 3 OS=Homo sapiens GN=FUBP3 PE=1 SV=2
730	1	UniProt_SwissProt	Q9NUU6	43	42568	3	2	3	2	0.19	Inactive ubiquitin thioesterase FAM105A OS=Homo sapiens GN=FAM105A PE=2 SV=1
731	1	UniProt_SwissProt	Q15910	43	87247	1	1	1	1	0.04	Histone-lysine N-methyltransferase EZH2 OS=Homo sapiens GN=EZH2 PE=1 SV=2
732	1	UniProt_SwissProt	Q92974	43	112386	2	2	2	2	0.07	Rho guanine nucleotide exchange factor 2 OS=Homo sapiens GN=ARHGEF2 PE=1 SV=4
733	1	UniProt_SwissProt	P61011	43	55953	1	1	1	1	0.07	Signal recognition particle 54 kDa protein OS=Homo sapiens GN=SRP54 PE=1 SV=1
734	1	UniProt_SwissProt	O14617	43	131159	1	1	1	1	0.03	AP-3 complex subunit delta-1 OS=Homo sapiens GN=AP3D1 PE=1 SV=1
735	1	UniProt_SwissProt	P38432	43	63254	1	1	1	1	0.06	Coilin OS=Homo sapiens GN=COIL PE=1 SV=1
736	1	UniProt_SwissProt	O75976	43	153919	1	1	1	1	0.02	Carboxypeptidase D OS=Homo sapiens GN=CPD PE=1 SV=2
737	1	UniProt_SwissProt	Q07955	42	27842	3	2	2	2	0.31	Serine/arginine-rich splicing factor 1 OS=Homo sapiens GN=SRSF1 PE=1 SV=2
738	1	UniProt_SwissProt	Q9H0H5	42	71666	1	1	1	1	0.05	Rac GTPase-activating protein 1 OS=Homo sapiens GN=RACGAP1 PE=1 SV=1
739	1	UniProt_SwissProt	P78344	42	102810	1	1	1	1	0.04	Eukaryotic translation initiation factor 4 gamma 2 OS=Homo sapiens GN=EIF4G2 PE=1 SV=1
740	1	UniProt_SwissProt	Q14697	42	107263	3	2	3	2	0.07	Neutral alpha-glucosidase AB OS=Homo sapiens GN=GANAB PE=1 SV=3
741	1	UniProt_SwissProt	P51572	42	28031	2	2	2	2	0.3	B-cell receptor-associated protein 31 OS=Homo sapiens GN=BCAP31 PE=1 SV=3
742	1	UniProt_SwissProt	Q9UHQ9	42	34244	2	1	2	1	0.12	NADH-cytochrome b5 reductase 1 OS=Homo sapiens GN=CYB5R1 PE=1 SV=1
743	1	UniProt_SwissProt	Q9UKM7	42	79815	2	1	2	1	0.05	Endoplasmic reticulum mannosyl-oligosaccharide 1,2-alpha-mannosidase OS=Homo sapiens GN=MAN1B1 PE=1 SV=2
744	1	UniProt_SwissProt	Q86YZ3	42	283140	1	1	1	1	0.01	Hornerin OS=Homo sapiens GN=HRNR PE=1 SV=2
745	1	UniProt_SwissProt	Q5K4L6	42	79393	1	1	1	1	0.05	Long-chain fatty acid transport protein 3 OS=Homo sapiens GN=SLC27A3 PE=2 SV=3
746	1	UniProt_SwissProt	Q9NRP0	42	16932	1	1	1	1	0.24	Oligosaccharyltransferase complex subunit OSTC OS=Homo sapiens GN=OSTC PE=1 SV=1
747	1	UniProt_SwissProt	Q9BPW8	42	33460	1	1	1	1	0.12	Protein NipSnap homolog 1 OS=Homo sapiens GN=NIPSNAP1 PE=1 SV=1
748	1	UniProt_SwissProt	Q04721	42	279082	2	1	2	1	0.01	Neurogenic locus notch homolog protein 2 OS=Homo sapiens GN=NOTCH2 PE=1 SV=3
749	1	UniProt_SwissProt	Q8TED0	42	58721	1	1	1	1	0.07	U3 small nucleolar RNA-associated protein 15 homolog OS=Homo sapiens GN=UTP15 PE=1 SV=3
750	1	UniProt_SwissProt	P27708	42	245167	1	1	1	1	0.02	CAD protein OS=Homo sapiens GN=CAD PE=1 SV=3
751	1	UniProt_SwissProt	O14646	42	197707	1	1	1	1	0.02	Chromodomain-helicase-DNA-binding protein 1 OS=Homo sapiens GN=CHD1 PE=1 SV=2
752	1	UniProt_SwissProt	Q9BTV4	41	44904	1	1	1	1	0.09	Transmembrane protein 43 OS=Homo sapiens GN=TMEM43 PE=1 SV=1
753	1	UniProt_SwissProt	P62081	41	22113	2	1	2	1	0.18	40S ribosomal protein S7 OS=Homo sapiens GN=RPS7 PE=1 SV=1
754	1	UniProt_SwissProt	O95159	41	34833	2	1	2	1	0.11	Zinc finger protein-like 1 OS=Homo sapiens GN=ZFPL1 PE=1 SV=2
755	1	UniProt_SwissProt	Q8NEN9	41	129681	3	2	3	2	0.06	PDZ domain-containing protein 8 OS=Homo sapiens GN=PDZD8 PE=1 SV=1
756	1	UniProt_SwissProt	Q9H9Y6	41	129799	5	3	5	3	0.09	DNA-directed RNA polymerase I subunit RPA2 OS=Homo sapiens GN=POLR1B PE=1 SV=2
757	1	UniProt_SwissProt	P13639	41	96246	2	1	2	1	0.04	Elongation factor 2 OS=Homo sapiens GN=EEF2 PE=1 SV=4
758	1	UniProt_SwissProt	Q96RT1	41	158941	2	2	2	2	0.05	Protein LAP2 OS=Homo sapiens GN=ERBB2IP PE=1 SV=2
759	1	UniProt_SwissProt	Q9NV96	41	41057	4	2	4	2	0.2	Cell cycle control protein 50A OS=Homo sapiens GN=TMEM30A PE=1 SV=1
760	1	UniProt_SwissProt	Q9UIF9	41	213004	3	3	3	3	0.05	Bromodomain adjacent to zinc finger domain protein 2A OS=Homo sapiens GN=BAZ2A PE=1 SV=4
761	1	UniProt_SwissProt	P47914	41	17798	1	1	1	1	0.23	60S ribosomal protein L29 OS=Homo sapiens GN=RPL29 PE=1 SV=2
762	1	UniProt_SwissProt	P40227	41	58444	8	4	7	4	0.29	T-complex protein 1 subunit zeta OS=Homo sapiens GN=CCT6A PE=1 SV=3
763	1	UniProt_SwissProt	Q9H4I3	41	42636	1	1	1	1	0.09	TraB domain-containing protein OS=Homo sapiens GN=TRABD PE=1 SV=1
764	1	UniProt_SwissProt	Q96GM5	41	58481	1	1	1	1	0.07	SWI/SNF-related matrix-associated actin-dependent regulator of chromatin subfamily D member 1 OS=Homo sapiens GN=SMARCD1 PE=1 SV=2
765	1	UniProt_SwissProt	Q9Y2R5	41	14607	2	1	2	1	0.28	28S ribosomal protein S17, mitochondrial OS=Homo sapiens GN=MRPS17 PE=2 SV=1
766	1	UniProt_SwissProt	Q02252	41	58259	4	2	4	2	0.14	Methylmalonate-semialdehyde dehydrogenase [acylating], mitochondrial OS=Homo sapiens GN=ALDH6A1 PE=1 SV=2
767	1	UniProt_SwissProt	P08581	41	157779	3	2	3	2	0.05	Hepatocyte growth factor receptor OS=Homo sapiens GN=MET PE=1 SV=4
768	1	UniProt_SwissProt	Q15293	40	38866	1	1	1	1	0.1	Reticulocalbin-1 OS=Homo sapiens GN=RCN1 PE=1 SV=1
769	1	UniProt_SwissProt	P61160	40	45017	3	1	2	1	0.09	Actin-related protein 2 OS=Homo sapiens GN=ACTR2 PE=1 SV=1
770	1	UniProt_SwissProt	Q9HAV0	40	38284	2	1	2	1	0.1	Guanine nucleotide-binding protein subunit beta-4 OS=Homo sapiens GN=GNB4 PE=1 SV=3
771	1	UniProt_SwissProt	Q92604	40	43289	1	1	1	1	0.09	Acyl-CoA:lysophosphatidylglycerol acyltransferase 1 OS=Homo sapiens GN=LPGAT1 PE=2 SV=1
772	1	UniProt_SwissProt	P09132	40	16374	1	1	1	1	0.25	Signal recognition particle 19 kDa protein OS=Homo sapiens GN=SRP19 PE=1 SV=3
773	1	UniProt_SwissProt	O60884	40	46344	2	1	2	1	0.08	DnaJ homolog subfamily A member 2 OS=Homo sapiens GN=DNAJA2 PE=1 SV=1
774	1	UniProt_SwissProt	Q9H6R4	40	128368	1	1	1	1	0.03	Nucleolar protein 6 OS=Homo sapiens GN=NOL6 PE=1 SV=2
775	1	UniProt_SwissProt	Q8IX01	40	121044	4	3	2	2	0.06	SURP and G-patch domain-containing protein 2 OS=Homo sapiens GN=SUGP2 PE=1 SV=2
776	1	UniProt_SwissProt	Q12772	40	124921	3	1	2	1	0.03	Sterol regulatory element-binding protein 2 OS=Homo sapiens GN=SREBF2 PE=1 SV=2
777	1	UniProt_SwissProt	P40429	40	23619	4	2	4	2	0.37	60S ribosomal protein L13a OS=Homo sapiens GN=RPL13A PE=1 SV=2
778	1	UniProt_SwissProt	Q7L0J3	40	83440	1	1	1	1	0.05	Synaptic vesicle glycoprotein 2A OS=Homo sapiens GN=SV2A PE=1 SV=1
779	1	UniProt_SwissProt	Q14978	40	73560	2	2	2	2	0.11	Nucleolar and coiled-body phosphoprotein 1 OS=Homo sapiens GN=NOLC1 PE=1 SV=2
780	1	UniProt_SwissProt	O43447	40	19481	1	1	1	1	0.21	Peptidyl-prolyl cis-trans isomerase H OS=Homo sapiens GN=PPIH PE=1 SV=1
781	1	UniProt_SwissProt	Q9NVH2	40	108021	1	1	1	1	0.04	Integrator complex subunit 7 OS=Homo sapiens GN=INTS7 PE=1 SV=1
782	1	UniProt_SwissProt	Q9BQ67	40	49787	1	1	1	1	0.08	Glutamate-rich WD repeat-containing protein 1 OS=Homo sapiens GN=GRWD1 PE=1 SV=1
783	1	UniProt_SwissProt	Q13112	40	61910	3	3	3	3	0.2	Chromatin assembly factor 1 subunit B OS=Homo sapiens GN=CHAF1B PE=1 SV=1
784	1	UniProt_SwissProt	Q13769	40	79199	2	1	2	1	0.05	THO complex subunit 5 homolog OS=Homo sapiens GN=THOC5 PE=1 SV=2
785	1	UniProt_SwissProt	Q86W74	39	26178	1	1	1	1	0.15	Ankyrin repeat domain-containing protein 46 OS=Homo sapiens GN=ANKRD46 PE=1 SV=1
786	1	UniProt_SwissProt	Q9P0L0	39	28103	2	2	1	1	0.14	Vesicle-associated membrane protein-associated protein A OS=Homo sapiens GN=VAPA PE=1 SV=3
787	1	UniProt_SwissProt	Q14165	39	32385	1	1	1	1	0.12	Malectin OS=Homo sapiens GN=MLEC PE=1 SV=1
788	1	UniProt_SwissProt	Q6P587	39	25112	1	1	1	1	0.16	Acylpyruvase FAHD1, mitochondrial OS=Homo sapiens GN=FAHD1 PE=1 SV=2
789	1	UniProt_SwissProt	Q7L5N7	39	60797	2	2	2	2	0.13	Lysophosphatidylcholine acyltransferase 2 OS=Homo sapiens GN=LPCAT2 PE=1 SV=1
790	1	UniProt_SwissProt	Q8IYJ1	39	62281	1	1	1	1	0.06	Copine-9 OS=Homo sapiens GN=CPNE9 PE=1 SV=3
791	1	UniProt_SwissProt	Q9NZ45	39	12362	1	1	1	1	0.34	CDGSH iron-sulfur domain-containing protein 1 OS=Homo sapiens GN=CISD1 PE=1 SV=1
792	1	UniProt_SwissProt	Q8TDN6	39	41660	2	2	1	1	0.09	Ribosome biogenesis protein BRX1 homolog OS=Homo sapiens GN=BRIX1 PE=1 SV=2
793	1	UniProt_SwissProt	P21964	39	30474	5	3	5	3	0.44	Catechol O-methyltransferase OS=Homo sapiens GN=COMT PE=1 SV=2
794	1	UniProt_SwissProt	P36873	39	37701	2	1	2	1	0.1	Serine/threonine-protein phosphatase PP1-gamma catalytic subunit OS=Homo sapiens GN=PPP1CC PE=1 SV=1
795	1	UniProt_SwissProt	O60725	39	32316	1	1	1	1	0.12	Protein-S-isoprenylcysteine O-methyltransferase OS=Homo sapiens GN=ICMT PE=1 SV=1
796	1	UniProt_SwissProt	P63000	39	21835	3	2	2	1	0.4	Ras-related C3 botulinum toxin substrate 1 OS=Homo sapiens GN=RAC1 PE=1 SV=1
797	1	UniProt_SwissProt	Q9UJ14	39	70822	2	2	1	1	0.05	Gamma-glutamyltransferase 7 OS=Homo sapiens GN=GGT7 PE=1 SV=2
798	1	UniProt_SwissProt	Q9UBT7	39	82586	1	1	1	1	0.05	Alpha-catulin OS=Homo sapiens GN=CTNNAL1 PE=1 SV=2
799	1	UniProt_SwissProt	Q86UL3	39	52493	2	2	2	2	0.15	Glycerol-3-phosphate acyltransferase 4 OS=Homo sapiens GN=AGPAT6 PE=1 SV=1
800	1	UniProt_SwissProt	O95864	39	52340	3	3	2	2	0.15	Fatty acid desaturase 2 OS=Homo sapiens GN=FADS2 PE=1 SV=1
801	1	UniProt_SwissProt	Q96EL2	39	19345	2	2	2	2	0.47	28S ribosomal protein S24, mitochondrial OS=Homo sapiens GN=MRPS24 PE=1 SV=1
802	1	UniProt_SwissProt	Q9NVP1	39	75702	2	2	2	2	0.1	ATP-dependent RNA helicase DDX18 OS=Homo sapiens GN=DDX18 PE=1 SV=2
803	1	UniProt_SwissProt	P54296	39	166332	1	1	1	1	0.02	Myomesin-2 OS=Homo sapiens GN=MYOM2 PE=1 SV=2
804	1	UniProt_SwissProt	Q9Y6V7	39	54819	1	1	1	1	0.07	Probable ATP-dependent RNA helicase DDX49 OS=Homo sapiens GN=DDX49 PE=1 SV=1
805	1	UniProt_SwissProt	Q8IV08	39	55127	3	2	3	2	0.15	Phospholipase D3 OS=Homo sapiens GN=PLD3 PE=1 SV=1
806	1	UniProt_SwissProt	Q9P0M6	38	40261	2	1	2	1	0.1	Core histone macro-H2A.2 OS=Homo sapiens GN=H2AFY2 PE=1 SV=3
807	1	UniProt_SwissProt	P43487	38	23467	1	1	1	1	0.17	Ran-specific GTPase-activating protein OS=Homo sapiens GN=RANBP1 PE=1 SV=1
808	1	UniProt_SwissProt	P00367	38	61701	1	1	1	1	0.06	Glutamate dehydrogenase 1, mitochondrial OS=Homo sapiens GN=GLUD1 PE=1 SV=2
809	1	UniProt_SwissProt	P31930	38	53297	1	1	1	1	0.07	Cytochrome b-c1 complex subunit 1, mitochondrial OS=Homo sapiens GN=UQCRC1 PE=1 SV=3
810	1	UniProt_SwissProt	Q12824	38	44398	1	1	1	1	0.09	SWI/SNF-related matrix-associated actin-dependent regulator of chromatin subfamily B member 1 OS=Homo sapiens GN=SMARCB1 PE=1 SV=2
811	1	UniProt_SwissProt	Q9Y3D0	38	17766	1	1	1	1	0.23	Mitotic spindle-associated MMXD complex subunit MIP18 OS=Homo sapiens GN=FAM96B PE=1 SV=1
812	1	UniProt_SwissProt	Q9ULW3	38	31117	1	1	1	1	0.13	Activator of basal transcription 1 OS=Homo sapiens GN=ABT1 PE=1 SV=1
813	1	UniProt_SwissProt	Q08945	38	81367	4	3	4	3	0.15	FACT complex subunit SSRP1 OS=Homo sapiens GN=SSRP1 PE=1 SV=1
814	1	UniProt_SwissProt	Q14151	38	107921	1	1	1	1	0.04	Scaffold attachment factor B2 OS=Homo sapiens GN=SAFB2 PE=1 SV=1
815	1	UniProt_SwissProt	Q03519	38	76186	2	2	2	2	0.1	Antigen peptide transporter 2 OS=Homo sapiens GN=TAP2 PE=1 SV=1
816	1	UniProt_SwissProt	Q16540	38	17770	2	2	2	2	0.52	39S ribosomal protein L23, mitochondrial OS=Homo sapiens GN=MRPL23 PE=1 SV=1
817	1	UniProt_SwissProt	Q12789	38	241062	3	2	3	2	0.03	General transcription factor 3C polypeptide 1 OS=Homo sapiens GN=GTF3C1 PE=1 SV=4
818	1	UniProt_SwissProt	Q96SK2	37	63281	2	1	2	1	0.06	Transmembrane protein 209 OS=Homo sapiens GN=TMEM209 PE=1 SV=2
819	1	UniProt_SwissProt	Q92504	37	50201	1	1	1	1	0.08	Zinc transporter SLC39A7 OS=Homo sapiens GN=SLC39A7 PE=1 SV=2
820	1	UniProt_SwissProt	Q15061	37	75813	1	1	1	1	0.05	WD repeat-containing protein 43 OS=Homo sapiens GN=WDR43 PE=1 SV=3
821	1	UniProt_SwissProt	Q86WX3	37	15538	1	1	1	1	0.27	Active regulator of SIRT1 OS=Homo sapiens GN=RPS19BP1 PE=1 SV=1
822	1	UniProt_SwissProt	P62273	37	6900	1	1	1	1	0.67	40S ribosomal protein S29 OS=Homo sapiens GN=RPS29 PE=1 SV=2
823	1	UniProt_SwissProt	Q8N3E9	37	90115	2	1	2	1	0.04	1-phosphatidylinositol 4,5-bisphosphate phosphodiesterase delta-3 OS=Homo sapiens GN=PLCD3 PE=1 SV=3
824	1	UniProt_SwissProt	P28838	37	56530	1	1	1	1	0.07	Cytosol aminopeptidase OS=Homo sapiens GN=LAP3 PE=1 SV=3
825	1	UniProt_SwissProt	O00560	37	32595	1	1	1	1	0.12	Syntenin-1 OS=Homo sapiens GN=SDCBP PE=1 SV=1
826	1	UniProt_SwissProt	P50416	37	88995	1	1	1	1	0.04	Carnitine O-palmitoyltransferase 1, liver isoform OS=Homo sapiens GN=CPT1A PE=1 SV=2
827	1	UniProt_SwissProt	Q6IS14	37	16990	2	1	2	1	0.24	Eukaryotic translation initiation factor 5A-1-like OS=Homo sapiens GN=EIF5AL1 PE=1 SV=2
828	1	UniProt_SwissProt	Q9BV38	36	48059	1	1	1	1	0.08	WD repeat-containing protein 18 OS=Homo sapiens GN=WDR18 PE=1 SV=2
829	1	UniProt_SwissProt	Q9UBX3	36	31718	4	3	3	2	0.27	Mitochondrial dicarboxylate carrier OS=Homo sapiens GN=SLC25A10 PE=1 SV=2
830	1	UniProt_SwissProt	Q9Y263	36	88641	1	1	1	1	0.04	Phospholipase A-2-activating protein OS=Homo sapiens GN=PLAA PE=1 SV=2
831	1	UniProt_SwissProt	Q9BS26	36	47341	1	1	1	1	0.08	Endoplasmic reticulum resident protein 44 OS=Homo sapiens GN=ERP44 PE=1 SV=1
832	1	UniProt_SwissProt	Q5T160	36	65920	1	1	1	1	0.06	Probable arginine--tRNA ligase, mitochondrial OS=Homo sapiens GN=RARS2 PE=1 SV=1
833	1	UniProt_SwissProt	Q71RC2	36	81230	1	1	1	1	0.05	La-related protein 4 OS=Homo sapiens GN=LARP4 PE=1 SV=3
834	1	UniProt_SwissProt	Q9H0W5	36	59453	3	3	3	3	0.21	Coiled-coil domain-containing protein 8 OS=Homo sapiens GN=CCDC8 PE=1 SV=2
835	1	UniProt_SwissProt	P62277	36	17212	2	1	2	1	0.24	40S ribosomal protein S13 OS=Homo sapiens GN=RPS13 PE=1 SV=2
836	1	UniProt_SwissProt	P0C221	36	94023	1	1	1	1	0.04	Coiled-coil domain-containing protein 175 OS=Homo sapiens GN=CCDC175 PE=2 SV=2
837	1	UniProt_SwissProt	Q8IUS5	36	42924	2	1	2	1	0.09	Epoxide hydrolase 4 OS=Homo sapiens GN=EPHX4 PE=2 SV=2
838	1	UniProt_SwissProt	Q6NTF9	36	39747	1	1	1	1	0.1	Rhomboid domain-containing protein 2 OS=Homo sapiens GN=RHBDD2 PE=2 SV=2
839	1	UniProt_SwissProt	P62888	36	12947	1	1	1	1	0.33	60S ribosomal protein L30 OS=Homo sapiens GN=RPL30 PE=1 SV=2
840	1	UniProt_SwissProt	Q15287	36	34188	1	1	1	1	0.12	RNA-binding protein with serine-rich domain 1 OS=Homo sapiens GN=RNPS1 PE=1 SV=1
841	1	UniProt_SwissProt	Q9NRZ7	36	43923	1	1	1	1	0.09	1-acyl-sn-glycerol-3-phosphate acyltransferase gamma OS=Homo sapiens GN=AGPAT3 PE=1 SV=1
842	1	UniProt_SwissProt	Q5SY16	36	80527	1	1	1	1	0.05	Polynucleotide 5'-hydroxyl-kinase NOL9 OS=Homo sapiens GN=NOL9 PE=1 SV=1
843	1	UniProt_SwissProt	O15226	35	78308	1	1	1	1	0.05	NF-kappa-B-repressing factor OS=Homo sapiens GN=NKRF PE=1 SV=2
844	1	UniProt_SwissProt	Q13123	35	65676	3	1	3	1	0.06	Protein Red OS=Homo sapiens GN=IK PE=1 SV=3
845	1	UniProt_SwissProt	P82914	35	29937	2	1	2	1	0.13	28S ribosomal protein S15, mitochondrial OS=Homo sapiens GN=MRPS15 PE=1 SV=1
846	1	UniProt_SwissProt	Q13370	35	126079	1	1	1	1	0.03	cGMP-inhibited 3',5'-cyclic phosphodiesterase B OS=Homo sapiens GN=PDE3B PE=1 SV=2
847	1	UniProt_SwissProt	Q9UNE7	35	35290	1	1	1	1	0.11	E3 ubiquitin-protein ligase CHIP OS=Homo sapiens GN=STUB1 PE=1 SV=2
848	1	UniProt_SwissProt	Q9Y696	35	28982	1	1	1	1	0.14	Chloride intracellular channel protein 4 OS=Homo sapiens GN=CLIC4 PE=1 SV=4
849	1	UniProt_SwissProt	P0C6K4	35	105742	1	1	1	1	0.04	Non-structural polyprotein 1A OS=Human astrovirus-1 GN=ORF1 PE=1 SV=1
850	1	UniProt_SwissProt	Q8NBM4	35	39337	1	1	1	1	0.1	Ubiquitin-associated domain-containing protein 2 OS=Homo sapiens GN=UBAC2 PE=2 SV=1
851	1	UniProt_SwissProt	P49711	35	84272	1	1	1	1	0.05	Transcriptional repressor CTCF OS=Homo sapiens GN=CTCF PE=1 SV=1
852	1	UniProt_SwissProt	Q14197	35	23843	1	1	1	1	0.17	Peptidyl-tRNA hydrolase ICT1, mitochondrial OS=Homo sapiens GN=ICT1 PE=1 SV=1
853	1	UniProt_SwissProt	P35613	35	42573	3	2	3	2	0.19	Basigin OS=Homo sapiens GN=BSG PE=1 SV=2
854	1	UniProt_SwissProt	P60891	35	35325	4	3	4	3	0.37	Ribose-phosphate pyrophosphokinase 1 OS=Homo sapiens GN=PRPS1 PE=1 SV=2
855	1	UniProt_SwissProt	Q8TEY7	35	108540	2	2	2	2	0.07	Ubiquitin carboxyl-terminal hydrolase 33 OS=Homo sapiens GN=USP33 PE=1 SV=2
856	1	UniProt_SwissProt	Q92520	35	24950	1	1	1	1	0.16	Protein FAM3C OS=Homo sapiens GN=FAM3C PE=1 SV=1
857	1	UniProt_SwissProt	Q9BVP2	35	62468	4	2	4	2	0.13	Guanine nucleotide-binding protein-like 3 OS=Homo sapiens GN=GNL3 PE=1 SV=2
858	1	UniProt_SwissProt	P61158	35	47797	4	2	4	2	0.17	Actin-related protein 3 OS=Homo sapiens GN=ACTR3 PE=1 SV=3
859	1	UniProt_SwissProt	Q9H0D6	35	109426	1	1	1	1	0.04	5'-3' exoribonuclease 2 OS=Homo sapiens GN=XRN2 PE=1 SV=1
860	1	UniProt_SwissProt	Q9BQ95	35	49459	2	1	2	1	0.08	Evolutionarily conserved signaling intermediate in Toll pathway, mitochondrial OS=Homo sapiens GN=ECSIT PE=1 SV=1
861	1	UniProt_SwissProt	Q9NQ55	35	53446	1	1	1	1	0.07	Suppressor of SWI4 1 homolog OS=Homo sapiens GN=PPAN PE=1 SV=1
862	1	UniProt_SwissProt	Q13428	35	152243	2	1	2	1	0.03	Treacle protein OS=Homo sapiens GN=TCOF1 PE=1 SV=3
863	1	UniProt_SwissProt	Q96HY6	35	35589	2	1	2	1	0.11	DDRGK domain-containing protein 1 OS=Homo sapiens GN=DDRGK1 PE=1 SV=2
864	1	UniProt_SwissProt	O96008	35	38211	1	1	1	1	0.1	Mitochondrial import receptor subunit TOM40 homolog OS=Homo sapiens GN=TOMM40 PE=1 SV=1
865	1	UniProt_SwissProt	Q9ULR0	35	33029	1	1	1	1	0.12	Pre-mRNA-splicing factor ISY1 homolog OS=Homo sapiens GN=ISY1 PE=1 SV=3
866	1	UniProt_SwissProt	Q6P1J9	34	60653	3	1	3	1	0.06	Parafibromin OS=Homo sapiens GN=CDC73 PE=1 SV=1
867	1	UniProt_SwissProt	Q8IWS0	34	42404	3	2	2	2	0.19	PHD finger protein 6 OS=Homo sapiens GN=PHF6 PE=1 SV=1
868	1	UniProt_SwissProt	Q9UFG5	34	12927	3	2	3	2	0.76	UPF0449 protein C19orf25 OS=Homo sapiens GN=C19orf25 PE=1 SV=2
869	1	UniProt_SwissProt	Q9UKN8	34	93235	1	1	1	1	0.04	General transcription factor 3C polypeptide 4 OS=Homo sapiens GN=GTF3C4 PE=1 SV=2
870	1	UniProt_SwissProt	P53680	34	17178	4	1	3	1	0.24	AP-2 complex subunit sigma OS=Homo sapiens GN=AP2S1 PE=1 SV=2
871	1	UniProt_SwissProt	Q01844	34	68721	1	1	1	1	0.06	RNA-binding protein EWS OS=Homo sapiens GN=EWSR1 PE=1 SV=1
872	1	UniProt_SwissProt	P51571	34	19158	1	1	1	1	0.21	Translocon-associated protein subunit delta OS=Homo sapiens GN=SSR4 PE=1 SV=1
873	1	UniProt_SwissProt	Q15006	34	34982	1	1	1	1	0.11	ER membrane protein complex subunit 2 OS=Homo sapiens GN=EMC2 PE=1 SV=1
874	1	UniProt_SwissProt	Q86VM9	34	106544	2	1	1	1	0.04	Zinc finger CCCH domain-containing protein 18 OS=Homo sapiens GN=ZC3H18 PE=1 SV=2
875	1	UniProt_SwissProt	O75531	34	10280	2	1	2	1	0.42	Barrier-to-autointegration factor OS=Homo sapiens GN=BANF1 PE=1 SV=1
876	1	UniProt_SwissProt	Q68CQ7	34	42023	1	1	1	1	0.09	Glycosyltransferase 8 domain-containing protein 1 OS=Homo sapiens GN=GLT8D1 PE=1 SV=2
877	1	UniProt_SwissProt	Q9NTJ3	34	147775	2	1	2	1	0.03	Structural maintenance of chromosomes protein 4 OS=Homo sapiens GN=SMC4 PE=1 SV=2
878	1	UniProt_SwissProt	Q9NX20	34	28488	1	1	1	1	0.14	39S ribosomal protein L16, mitochondrial OS=Homo sapiens GN=MRPL16 PE=1 SV=1
879	1	UniProt_SwissProt	Q96KA5	34	62531	2	2	2	2	0.13	Cleft lip and palate transmembrane protein 1-like protein OS=Homo sapiens GN=CLPTM1L PE=1 SV=1
880	1	UniProt_SwissProt	P05388	34	34423	3	3	3	3	0.39	60S acidic ribosomal protein P0 OS=Homo sapiens GN=RPLP0 PE=1 SV=1
881	1	UniProt_SwissProt	P45954	34	47797	2	2	2	2	0.17	Short/branched chain specific acyl-CoA dehydrogenase, mitochondrial OS=Homo sapiens GN=ACADSB PE=1 SV=1
882	1	UniProt_SwissProt	P46940	34	189761	1	1	1	1	0.02	Ras GTPase-activating-like protein IQGAP1 OS=Homo sapiens GN=IQGAP1 PE=1 SV=1
883	1	UniProt_SwissProt	P40937	34	38757	2	1	2	1	0.1	Replication factor C subunit 5 OS=Homo sapiens GN=RFC5 PE=1 SV=1
884	1	UniProt_SwissProt	Q7Z3K3	34	157355	2	1	2	1	0.02	Pogo transposable element with ZNF domain OS=Homo sapiens GN=POGZ PE=1 SV=2
885	1	UniProt_SwissProt	Q9NRH3	33	51402	1	1	1	1	0.08	Tubulin gamma-2 chain OS=Homo sapiens GN=TUBG2 PE=1 SV=1
886	1	UniProt_SwissProt	Q99720	33	25169	1	1	1	1	0.16	Sigma non-opioid intracellular receptor 1 OS=Homo sapiens GN=SIGMAR1 PE=1 SV=1
887	1	UniProt_SwissProt	Q9P2I0	33	89286	2	2	1	1	0.09	Cleavage and polyadenylation specificity factor subunit 2 OS=Homo sapiens GN=CPSF2 PE=1 SV=2
888	1	UniProt_SwissProt	P14678	33	24765	1	1	1	1	0.16	Small nuclear ribonucleoprotein-associated proteins B and B' OS=Homo sapiens GN=SNRPB PE=1 SV=2
889	1	UniProt_SwissProt	Q14202	33	156101	1	1	1	1	0.02	Zinc finger MYM-type protein 3 OS=Homo sapiens GN=ZMYM3 PE=1 SV=2
890	1	UniProt_SwissProt	B5ME19	33	106091	1	1	1	1	0.04	Eukaryotic translation initiation factor 3 subunit C-like protein OS=Homo sapiens GN=EIF3CL PE=3 SV=1
891	1	UniProt_SwissProt	Q9HC07	33	35055	1	1	1	1	0.11	Transmembrane protein 165 OS=Homo sapiens GN=TMEM165 PE=1 SV=1
892	1	UniProt_SwissProt	Q8TED1	33	24094	2	2	2	2	0.36	Probable glutathione peroxidase 8 OS=Homo sapiens GN=GPX8 PE=1 SV=2
893	1	UniProt_SwissProt	A6NEE1	33	59451	1	1	1	1	0.07	Pleckstrin homology domain-containing family D member 1 OS=Homo sapiens GN=PLEKHD1 PE=2 SV=3
894	1	UniProt_SwissProt	P56589	33	42512	1	1	1	1	0.09	Peroxisomal biogenesis factor 3 OS=Homo sapiens GN=PEX3 PE=1 SV=1
895	1	UniProt_SwissProt	Q9UGI8	33	49789	1	1	1	1	0.08	Testin OS=Homo sapiens GN=TES PE=1 SV=1
896	1	UniProt_SwissProt	Q8IWI9	33	333798	3	3	2	2	0.03	MAX gene-associated protein OS=Homo sapiens GN=MGA PE=1 SV=3
897	1	UniProt_SwissProt	Q16718	33	13507	1	1	1	1	0.31	NADH dehydrogenase [ubiquinone] 1 alpha subcomplex subunit 5 OS=Homo sapiens GN=NDUFA5 PE=1 SV=3
898	1	UniProt_SwissProt	Q96EE3	33	40137	3	2	2	1	0.21	Nucleoporin SEH1 OS=Homo sapiens GN=SEH1L PE=1 SV=3
899	1	UniProt_SwissProt	P61224	33	21040	2	1	2	1	0.19	Ras-related protein Rap-1b OS=Homo sapiens GN=RAP1B PE=1 SV=1
900	1	UniProt_SwissProt	Q9NWU5	33	23797	2	1	2	1	0.17	39S ribosomal protein L22, mitochondrial OS=Homo sapiens GN=MRPL22 PE=1 SV=1
901	1	UniProt_SwissProt	Q9NX61	33	54138	1	1	1	1	0.07	Transmembrane protein 161A OS=Homo sapiens GN=TMEM161A PE=2 SV=1
902	1	UniProt_SwissProt	P11310	33	47015	1	1	1	1	0.08	Medium-chain specific acyl-CoA dehydrogenase, mitochondrial OS=Homo sapiens GN=ACADM PE=1 SV=1
903	1	UniProt_SwissProt	Q8NFH4	33	37140	1	1	1	1	0.11	Nucleoporin Nup37 OS=Homo sapiens GN=NUP37 PE=1 SV=1
904	1	UniProt_SwissProt	O60507	32	42560	1	1	1	1	0.09	Protein-tyrosine sulfotransferase 1 OS=Homo sapiens GN=TPST1 PE=2 SV=1
905	1	UniProt_SwissProt	P78417	32	27833	1	1	1	1	0.14	Glutathione S-transferase omega-1 OS=Homo sapiens GN=GSTO1 PE=1 SV=2
906	1	UniProt_SwissProt	Q8NAB2	32	70775	1	1	1	1	0.05	Kelch repeat and BTB domain-containing protein 3 OS=Homo sapiens GN=KBTBD3 PE=2 SV=2
907	1	UniProt_SwissProt	Q96GC9	32	46607	3	2	3	2	0.18	Vacuole membrane protein 1 OS=Homo sapiens GN=VMP1 PE=1 SV=1
908	1	UniProt_SwissProt	Q07666	32	48311	2	2	2	2	0.17	KH domain-containing, RNA-binding, signal transduction-associated protein 1 OS=Homo sapiens GN=KHDRBS1 PE=1 SV=1
909	1	UniProt_SwissProt	Q6IAN0	32	35382	1	1	1	1	0.11	Dehydrogenase/reductase SDR family member 7B OS=Homo sapiens GN=DHRS7B PE=1 SV=2
910	1	UniProt_SwissProt	Q9UNF1	32	65085	1	1	1	1	0.06	Melanoma-associated antigen D2 OS=Homo sapiens GN=MAGED2 PE=1 SV=2
911	1	UniProt_SwissProt	P46779	32	15795	2	2	2	2	0.6	60S ribosomal protein L28 OS=Homo sapiens GN=RPL28 PE=1 SV=3
912	1	UniProt_SwissProt	P57737	32	101626	1	1	1	1	0.04	Coronin-7 OS=Homo sapiens GN=CORO7 PE=1 SV=2
913	1	UniProt_SwissProt	Q6NXT2	32	15318	6	1	4	1	0.27	Histone H3.3C OS=Homo sapiens GN=H3F3C PE=1 SV=3
914	1	UniProt_SwissProt	Q9Y276	32	47676	1	1	1	1	0.08	Mitochondrial chaperone BCS1 OS=Homo sapiens GN=BCS1L PE=1 SV=1
915	1	UniProt_SwissProt	Q9NWW5	32	36010	1	1	1	1	0.11	Ceroid-lipofuscinosis neuronal protein 6 OS=Homo sapiens GN=CLN6 PE=1 SV=1
916	1	UniProt_SwissProt	Q7Z4R8	32	20873	1	1	1	1	0.19	UPF0669 protein C6orf120 OS=Homo sapiens GN=C6orf120 PE=1 SV=1
917	1	UniProt_SwissProt	A2RU67	32	67453	1	1	1	1	0.06	Uncharacterized protein KIAA1467 OS=Homo sapiens GN=KIAA1467 PE=1 SV=1
918	1	UniProt_SwissProt	Q8WVM8	32	72676	2	2	2	2	0.11	Sec1 family domain-containing protein 1 OS=Homo sapiens GN=SCFD1 PE=1 SV=4
919	1	UniProt_SwissProt	Q9Y462	32	87787	1	1	1	1	0.04	Zinc finger protein 711 OS=Homo sapiens GN=ZNF711 PE=1 SV=2
920	1	UniProt_SwissProt	P46379	32	119790	1	1	1	1	0.03	Large proline-rich protein BAG6 OS=Homo sapiens GN=BAG6 PE=1 SV=2
921	1	UniProt_SwissProt	Q9Y2Q9	32	21001	1	1	1	1	0.19	28S ribosomal protein S28, mitochondrial OS=Homo sapiens GN=MRPS28 PE=1 SV=1
922	1	UniProt_SwissProt	Q8NFH5	32	34866	1	1	1	1	0.11	Nucleoporin NUP53 OS=Homo sapiens GN=NUP35 PE=1 SV=1
923	1	UniProt_SwissProt	Q9BZE1	31	48600	1	1	1	1	0.08	39S ribosomal protein L37, mitochondrial OS=Homo sapiens GN=MRPL37 PE=1 SV=2
924	1	UniProt_SwissProt	P40616	31	20518	1	1	1	1	0.2	ADP-ribosylation factor-like protein 1 OS=Homo sapiens GN=ARL1 PE=1 SV=1
925	1	UniProt_SwissProt	P78316	31	98292	1	1	1	1	0.04	Nucleolar protein 14 OS=Homo sapiens GN=NOP14 PE=1 SV=3
926	1	UniProt_SwissProt	Q7Z7K6	31	30383	2	1	2	1	0.13	Centromere protein V OS=Homo sapiens GN=CENPV PE=1 SV=1
927	1	UniProt_SwissProt	Q9NYK5	31	39200	2	1	2	1	0.1	39S ribosomal protein L39, mitochondrial OS=Homo sapiens GN=MRPL39 PE=1 SV=3
928	1	UniProt_SwissProt	Q13393	31	124790	1	1	1	1	0.03	Phospholipase D1 OS=Homo sapiens GN=PLD1 PE=1 SV=1
929	1	UniProt_SwissProt	Q96JJ7	31	52181	3	3	3	3	0.24	Protein disulfide-isomerase TMX3 OS=Homo sapiens GN=TMX3 PE=1 SV=2
930	1	UniProt_SwissProt	O95478	31	30218	2	1	2	1	0.13	Ribosome biogenesis protein NSA2 homolog OS=Homo sapiens GN=NSA2 PE=1 SV=1
931	1	UniProt_SwissProt	A5YKK6	31	269106	1	1	1	1	0.01	CCR4-NOT transcription complex subunit 1 OS=Homo sapiens GN=CNOT1 PE=1 SV=2
932	1	UniProt_SwissProt	Q9UI12	31	56417	2	2	2	2	0.14	V-type proton ATPase subunit H OS=Homo sapiens GN=ATP6V1H PE=1 SV=1
933	1	UniProt_SwissProt	O95232	31	51834	1	1	1	1	0.08	Luc7-like protein 3 OS=Homo sapiens GN=LUC7L3 PE=1 SV=2
934	1	UniProt_SwissProt	P31146	31	51678	1	1	1	1	0.08	Coronin-1A OS=Homo sapiens GN=CORO1A PE=1 SV=4
935	1	UniProt_SwissProt	P62875	31	7868	1	1	1	1	0.57	DNA-directed RNA polymerases I, II, and III subunit RPABC5 OS=Homo sapiens GN=POLR2L PE=1 SV=1
936	1	UniProt_SwissProt	P56545	31	49427	1	1	1	1	0.08	C-terminal-binding protein 2 OS=Homo sapiens GN=CTBP2 PE=1 SV=1
937	1	UniProt_SwissProt	Q9H0U3	31	38411	2	2	2	2	0.22	Magnesium transporter protein 1 OS=Homo sapiens GN=MAGT1 PE=1 SV=1
938	1	UniProt_SwissProt	Q14126	31	123016	4	3	4	3	0.1	Desmoglein-2 OS=Homo sapiens GN=DSG2 PE=1 SV=2
939	1	UniProt_SwissProt	Q8IX12	31	133423	2	1	2	1	0.03	Cell division cycle and apoptosis regulator protein 1 OS=Homo sapiens GN=CCAR1 PE=1 SV=2
940	1	UniProt_SwissProt	Q9H920	31	38313	1	1	1	1	0.1	RING finger protein 121 OS=Homo sapiens GN=RNF121 PE=1 SV=1
941	1	UniProt_SwissProt	P49419	30	59020	2	2	2	2	0.14	Alpha-aminoadipic semialdehyde dehydrogenase OS=Homo sapiens GN=ALDH7A1 PE=1 SV=5
942	1	UniProt_SwissProt	P50454	30	46525	1	1	1	1	0.08	Serpin H1 OS=Homo sapiens GN=SERPINH1 PE=1 SV=2
943	1	UniProt_SwissProt	Q13423	30	114564	1	1	1	1	0.03	NAD(P) transhydrogenase, mitochondrial OS=Homo sapiens GN=NNT PE=1 SV=3
944	1	UniProt_SwissProt	Q8IXI2	30	71765	1	1	1	1	0.05	Mitochondrial Rho GTPase 1 OS=Homo sapiens GN=RHOT1 PE=1 SV=2
945	1	UniProt_SwissProt	Q9NRZ5	30	44563	1	1	1	1	0.09	1-acyl-sn-glycerol-3-phosphate acyltransferase delta OS=Homo sapiens GN=AGPAT4 PE=1 SV=1
946	1	UniProt_SwissProt	P38117	30	28054	1	1	1	1	0.14	Electron transfer flavoprotein subunit beta OS=Homo sapiens GN=ETFB PE=1 SV=3
947	1	UniProt_SwissProt	P0DJJ0	30	54077	1	1	1	1	0.07	SLIT-ROBO Rho GTPase-activating protein 2C OS=Homo sapiens GN=SRGAP2C PE=1 SV=1
948	1	UniProt_SwissProt	Q9Y6J9	30	68342	1	1	1	1	0.06	TAF6-like RNA polymerase II p300/CBP-associated factor-associated factor 65 kDa subunit 6L OS=Homo sapiens GN=TAF6L PE=1 SV=1
949	1	UniProt_SwissProt	Q92750	30	91832	1	1	1	1	0.04	Transcription initiation factor TFIID subunit 4B OS=Homo sapiens GN=TAF4B PE=1 SV=2
950	1	UniProt_SwissProt	Q9Y6K0	30	47435	3	2	3	2	0.17	Choline/ethanolaminephosphotransferase 1 OS=Homo sapiens GN=CEPT1 PE=1 SV=1
951	1	UniProt_SwissProt	Q9BYZ2	30	42372	1	1	1	1	0.09	L-lactate dehydrogenase A-like 6B OS=Homo sapiens GN=LDHAL6B PE=1 SV=3
952	1	UniProt_SwissProt	Q15345	30	89734	1	1	1	1	0.04	Leucine-rich repeat-containing protein 41 OS=Homo sapiens GN=LRRC41 PE=1 SV=3
953	1	UniProt_SwissProt	P62745	30	22565	1	1	1	1	0.18	Rho-related GTP-binding protein RhoB OS=Homo sapiens GN=RHOB PE=1 SV=1
954	1	UniProt_SwissProt	Q8IY17	30	151383	1	1	1	1	0.03	Neuropathy target esterase OS=Homo sapiens GN=PNPLA6 PE=1 SV=2
955	1	UniProt_SwissProt	Q8N983	30	23701	1	1	1	1	0.17	39S ribosomal protein L43, mitochondrial OS=Homo sapiens GN=MRPL43 PE=1 SV=1
956	1	UniProt_SwissProt	Q96P11	30	47290	1	1	1	1	0.08	Probable 28S rRNA (cytosine-C(5))-methyltransferase OS=Homo sapiens GN=NSUN5 PE=1 SV=2
957	1	UniProt_SwissProt	O15155	30	13395	1	1	1	1	0.31	BET1 homolog OS=Homo sapiens GN=BET1 PE=1 SV=1
958	1	UniProt_SwissProt	O94979	30	133900	2	1	2	1	0.03	Protein transport protein Sec31A OS=Homo sapiens GN=SEC31A PE=1 SV=3
959	1	UniProt_SwissProt	Q9UKF6	30	78120	2	1	2	1	0.05	Cleavage and polyadenylation specificity factor subunit 3 OS=Homo sapiens GN=CPSF3 PE=1 SV=1
960	1	UniProt_SwissProt	Q13435	30	100279	2	1	2	1	0.04	Splicing factor 3B subunit 2 OS=Homo sapiens GN=SF3B2 PE=1 SV=2
961	1	UniProt_SwissProt	Q13505	30	51673	1	1	1	1	0.08	Metaxin-1 OS=Homo sapiens GN=MTX1 PE=1 SV=2
962	1	UniProt_SwissProt	P62195	30	45768	2	1	2	1	0.09	26S protease regulatory subunit 8 OS=Homo sapiens GN=PSMC5 PE=1 SV=1
963	1	UniProt_SwissProt	A2RRP1	29	271708	1	1	1	1	0.01	Neuroblastoma-amplified sequence OS=Homo sapiens GN=NBAS PE=1 SV=2
964	1	UniProt_SwissProt	Q14008	29	227062	1	1	1	1	0.02	Cytoskeleton-associated protein 5 OS=Homo sapiens GN=CKAP5 PE=1 SV=3
965	1	UniProt_SwissProt	P05556	29	91664	2	1	2	1	0.04	Integrin beta-1 OS=Homo sapiens GN=ITGB1 PE=1 SV=2
966	1	UniProt_SwissProt	Q6UX07	29	41336	1	1	1	1	0.1	Dehydrogenase/reductase SDR family member 13 OS=Homo sapiens GN=DHRS13 PE=2 SV=1
967	1	UniProt_SwissProt	Q16563	29	28889	1	1	1	1	0.14	Synaptophysin-like protein 1 OS=Homo sapiens GN=SYPL1 PE=1 SV=1
968	1	UniProt_SwissProt	Q6ZXV5	29	104854	1	1	1	1	0.04	Transmembrane and TPR repeat-containing protein 3 OS=Homo sapiens GN=TMTC3 PE=1 SV=2
969	1	UniProt_SwissProt	Q53EP0	29	134970	1	1	1	1	0.03	Fibronectin type III domain-containing protein 3B OS=Homo sapiens GN=FNDC3B PE=1 SV=2
970	1	UniProt_SwissProt	P54578	29	56489	1	1	1	1	0.07	Ubiquitin carboxyl-terminal hydrolase 14 OS=Homo sapiens GN=USP14 PE=1 SV=3
971	1	UniProt_SwissProt	Q8WVV9	29	60900	1	1	1	1	0.06	Heterogeneous nuclear ribonucleoprotein L-like OS=Homo sapiens GN=HNRNPLL PE=1 SV=1
972	1	UniProt_SwissProt	Q5XKP0	29	13136	1	1	1	1	0.32	Protein QIL1 OS=Homo sapiens GN=QIL1 PE=1 SV=1
973	1	UniProt_SwissProt	P13861	29	45832	2	1	2	1	0.09	cAMP-dependent protein kinase type II-alpha regulatory subunit OS=Homo sapiens GN=PRKAR2A PE=1 SV=2
974	1	UniProt_SwissProt	Q16832	29	97586	2	2	2	2	0.08	Discoidin domain-containing receptor 2 OS=Homo sapiens GN=DDR2 PE=1 SV=2
975	1	UniProt_SwissProt	Q86WB0	29	56366	1	1	1	1	0.07	Nuclear-interacting partner of ALK OS=Homo sapiens GN=ZC3HC1 PE=1 SV=1
976	1	UniProt_SwissProt	O15297	29	67374	1	1	1	1	0.06	Protein phosphatase 1D OS=Homo sapiens GN=PPM1D PE=1 SV=1
977	1	UniProt_SwissProt	Q9Y606	29	48010	1	1	1	1	0.08	tRNA pseudouridine synthase A, mitochondrial OS=Homo sapiens GN=PUS1 PE=1 SV=3
978	1	UniProt_SwissProt	Q9UBE0	29	38882	1	1	1	1	0.1	SUMO-activating enzyme subunit 1 OS=Homo sapiens GN=SAE1 PE=1 SV=1
979	1	UniProt_SwissProt	Q9UK61	29	190453	1	1	1	1	0.02	Protein FAM208A OS=Homo sapiens GN=FAM208A PE=1 SV=3
980	1	UniProt_SwissProt	Q6PI48	29	74086	3	1	3	1	0.05	Aspartate--tRNA ligase, mitochondrial OS=Homo sapiens GN=DARS2 PE=1 SV=1
981	1	UniProt_SwissProt	O15372	28	40076	1	1	1	1	0.1	Eukaryotic translation initiation factor 3 subunit H OS=Homo sapiens GN=EIF3H PE=1 SV=1
982	1	UniProt_SwissProt	P62316	28	13632	1	1	1	1	0.31	Small nuclear ribonucleoprotein Sm D2 OS=Homo sapiens GN=SNRPD2 PE=1 SV=1
983	1	UniProt_SwissProt	Q53GS9	28	65739	1	1	1	1	0.06	U4/U6.U5 tri-snRNP-associated protein 2 OS=Homo sapiens GN=USP39 PE=1 SV=2
984	1	UniProt_SwissProt	Q9BZE4	28	74317	4	1	4	1	0.05	Nucleolar GTP-binding protein 1 OS=Homo sapiens GN=GTPBP4 PE=1 SV=3
985	1	UniProt_SwissProt	A6NJ78	28	46377	1	1	1	1	0.08	Probable methyltransferase-like protein 15 OS=Homo sapiens GN=METTL15 PE=2 SV=1
986	1	UniProt_SwissProt	P29144	28	139745	2	1	2	1	0.03	Tripeptidyl-peptidase 2 OS=Homo sapiens GN=TPP2 PE=1 SV=4
987	1	UniProt_SwissProt	O15446	28	55236	1	1	1	1	0.07	DNA-directed RNA polymerase I subunit RPA34 OS=Homo sapiens GN=CD3EAP PE=1 SV=1
988	1	UniProt_SwissProt	P17028	28	42756	1	1	1	1	0.09	Zinc finger protein 24 OS=Homo sapiens GN=ZNF24 PE=1 SV=4
989	1	UniProt_SwissProt	P56385	28	7928	1	1	1	1	0.57	ATP synthase subunit e, mitochondrial OS=Homo sapiens GN=ATP5I PE=1 SV=2
990	1	UniProt_SwissProt	Q5T3I0	28	50579	1	1	1	1	0.08	G patch domain-containing protein 4 OS=Homo sapiens GN=GPATCH4 PE=1 SV=2
991	1	UniProt_SwissProt	P83105	28	51973	1	1	1	1	0.08	Serine protease HTRA4 OS=Homo sapiens GN=HTRA4 PE=2 SV=1
992	1	UniProt_SwissProt	Q13823	28	83831	1	1	1	1	0.05	Nucleolar GTP-binding protein 2 OS=Homo sapiens GN=GNL2 PE=1 SV=1
993	1	UniProt_SwissProt	P82675	28	48489	2	1	2	1	0.08	28S ribosomal protein S5, mitochondrial OS=Homo sapiens GN=MRPS5 PE=1 SV=2
994	1	UniProt_SwissProt	O95248	28	210294	2	2	2	2	0.04	Myotubularin-related protein 5 OS=Homo sapiens GN=SBF1 PE=1 SV=3
995	1	UniProt_SwissProt	P62906	28	24987	2	1	2	1	0.16	60S ribosomal protein L10a OS=Homo sapiens GN=RPL10A PE=1 SV=2
996	1	UniProt_SwissProt	P84103	27	19546	1	1	1	1	0.21	Serine/arginine-rich splicing factor 3 OS=Homo sapiens GN=SRSF3 PE=1 SV=1
997	1	UniProt_SwissProt	Q8N3U4	27	142433	2	1	2	1	0.03	Cohesin subunit SA-2 OS=Homo sapiens GN=STAG2 PE=1 SV=3
998	1	UniProt_SwissProt	Q9UMN6	27	297664	1	1	1	1	0.01	Histone-lysine N-methyltransferase 2B OS=Homo sapiens GN=KMT2B PE=1 SV=1
999	1	UniProt_SwissProt	P82664	27	23099	1	1	1	1	0.17	28S ribosomal protein S10, mitochondrial OS=Homo sapiens GN=MRPS10 PE=1 SV=2
1000	1	UniProt_SwissProt	Q75N03	27	55111	1	1	1	1	0.07	E3 ubiquitin-protein ligase Hakai OS=Homo sapiens GN=CBLL1 PE=1 SV=1
1001	1	UniProt_SwissProt	Q9GZR2	27	46871	1	1	1	1	0.08	RNA exonuclease 4 OS=Homo sapiens GN=REXO4 PE=1 SV=2
1002	1	UniProt_SwissProt	Q9UM00	27	21389	1	1	1	1	0.19	Transmembrane and coiled-coil domain-containing protein 1 OS=Homo sapiens GN=TMCO1 PE=1 SV=1
1003	1	UniProt_SwissProt	Q15388	27	16459	1	1	1	1	0.25	Mitochondrial import receptor subunit TOM20 homolog OS=Homo sapiens GN=TOMM20 PE=1 SV=1
1004	1	UniProt_SwissProt	Q6ZQQ6	27	335256	1	1	1	1	0.01	WD repeat-containing protein 87 OS=Homo sapiens GN=WDR87 PE=1 SV=3
1005	1	UniProt_SwissProt	P62841	27	17029	1	1	1	1	0.24	40S ribosomal protein S15 OS=Homo sapiens GN=RPS15 PE=1 SV=2
1006	1	UniProt_SwissProt	Q8WWM7	27	113589	1	1	1	1	0.03	Ataxin-2-like protein OS=Homo sapiens GN=ATXN2L PE=1 SV=2
1007	1	UniProt_SwissProt	Q6PK04	27	33268	1	1	1	1	0.12	Coiled-coil domain-containing protein 137 OS=Homo sapiens GN=CCDC137 PE=1 SV=1
1008	1	UniProt_SwissProt	Q13617	27	87554	2	1	2	1	0.04	Cullin-2 OS=Homo sapiens GN=CUL2 PE=1 SV=2
1009	1	UniProt_SwissProt	Q9UM54	27	150965	4	1	3	1	0.03	Unconventional myosin-VI OS=Homo sapiens GN=MYO6 PE=1 SV=4
1010	1	UniProt_SwissProt	Q9Y4F1	27	119300	1	1	1	1	0.03	FERM, RhoGEF and pleckstrin domain-containing protein 1 OS=Homo sapiens GN=FARP1 PE=1 SV=1
1011	1	UniProt_SwissProt	Q96A65	26	111170	1	1	1	1	0.03	Exocyst complex component 4 OS=Homo sapiens GN=EXOC4 PE=1 SV=1
1012	1	UniProt_SwissProt	Q5T7B8	26	153177	2	1	1	1	0.03	Kinesin-like protein KIF24 OS=Homo sapiens GN=KIF24 PE=1 SV=2
1013	1	UniProt_SwissProt	Q15021	26	158508	1	1	1	1	0.02	Condensin complex subunit 1 OS=Homo sapiens GN=NCAPD2 PE=1 SV=3
1014	1	UniProt_SwissProt	Q9NQT5	26	30010	3	2	3	2	0.28	Exosome complex component RRP40 OS=Homo sapiens GN=EXOSC3 PE=1 SV=3
1015	1	UniProt_SwissProt	O00483	26	9421	2	1	2	1	0.47	Cytochrome c oxidase subunit NDUFA4 OS=Homo sapiens GN=NDUFA4 PE=1 SV=1
1016	1	UniProt_SwissProt	Q9Y2R9	26	28230	1	1	1	1	0.14	28S ribosomal protein S7, mitochondrial OS=Homo sapiens GN=MRPS7 PE=1 SV=2
1017	1	UniProt_SwissProt	Q96KM6	26	98742	1	1	1	1	0.04	Zinc finger protein 512B OS=Homo sapiens GN=ZNF512B PE=1 SV=1
1018	1	UniProt_SwissProt	O95707	26	25580	1	1	1	1	0.16	Ribonuclease P protein subunit p29 OS=Homo sapiens GN=POP4 PE=1 SV=2
1019	1	UniProt_SwissProt	Q8NEW0	26	41941	2	1	2	1	0.09	Zinc transporter 7 OS=Homo sapiens GN=SLC30A7 PE=2 SV=1
1020	1	UniProt_SwissProt	O00411	26	140300	1	1	1	1	0.03	DNA-directed RNA polymerase, mitochondrial OS=Homo sapiens GN=POLRMT PE=1 SV=2
1021	1	UniProt_SwissProt	Q9ULC3	25	26871	1	1	1	1	0.15	Ras-related protein Rab-23 OS=Homo sapiens GN=RAB23 PE=1 SV=1
1022	1	UniProt_SwissProt	P04035	25	99009	3	1	3	1	0.04	3-hydroxy-3-methylglutaryl-coenzyme A reductase OS=Homo sapiens GN=HMGCR PE=1 SV=1
1023	1	UniProt_SwissProt	O43837	25	42442	1	1	1	1	0.09	Isocitrate dehydrogenase [NAD] subunit beta, mitochondrial OS=Homo sapiens GN=IDH3B PE=1 SV=2
1024	1	UniProt_SwissProt	P53597	25	36626	1	1	1	1	0.11	Succinyl-CoA ligase [ADP/GDP-forming] subunit alpha, mitochondrial OS=Homo sapiens GN=SUCLG1 PE=1 SV=4
1025	1	UniProt_SwissProt	Q9GZT3	25	12398	1	1	1	1	0.34	SRA stem-loop-interacting RNA-binding protein, mitochondrial OS=Homo sapiens GN=SLIRP PE=1 SV=1
1026	1	UniProt_SwissProt	P53396	25	121674	1	1	1	1	0.03	ATP-citrate synthase OS=Homo sapiens GN=ACLY PE=1 SV=3
1027	1	UniProt_SwissProt	P02765	25	40098	1	1	1	1	0.1	Alpha-2-HS-glycoprotein OS=Homo sapiens GN=AHSG PE=1 SV=1
1028	1	UniProt_SwissProt	O75083	25	66836	1	1	1	1	0.06	WD repeat-containing protein 1 OS=Homo sapiens GN=WDR1 PE=1 SV=4
1029	1	UniProt_SwissProt	Q70CQ3	24	59264	1	1	1	1	0.07	Ubiquitin carboxyl-terminal hydrolase 30 OS=Homo sapiens GN=USP30 PE=1 SV=1
1030	1	UniProt_SwissProt	Q16822	24	71483	1	1	1	1	0.05	Phosphoenolpyruvate carboxykinase [GTP], mitochondrial OS=Homo sapiens GN=PCK2 PE=1 SV=3
1031	1	UniProt_SwissProt	Q92545	24	205809	1	1	1	1	0.02	Transmembrane protein 131 OS=Homo sapiens GN=TMEM131 PE=1 SV=3
1032	1	UniProt_SwissProt	O75352	24	26906	1	1	1	1	0.15	Mannose-P-dolichol utilization defect 1 protein OS=Homo sapiens GN=MPDU1 PE=1 SV=2
1033	1	UniProt_SwissProt	O15118	24	144868	1	1	1	1	0.03	Niemann-Pick C1 protein OS=Homo sapiens GN=NPC1 PE=1 SV=2
1034	1	UniProt_SwissProt	Q8N0X7	24	73358	1	1	1	1	0.05	Spartin OS=Homo sapiens GN=SPG20 PE=1 SV=1
1035	1	UniProt_SwissProt	P30837	24	57626	1	1	1	1	0.07	Aldehyde dehydrogenase X, mitochondrial OS=Homo sapiens GN=ALDH1B1 PE=1 SV=3
1036	1	UniProt_SwissProt	Q9Y2G8	24	91048	1	1	1	1	0.04	DnaJ homolog subfamily C member 16 OS=Homo sapiens GN=DNAJC16 PE=2 SV=3
1037	1	UniProt_SwissProt	Q96EC8	24	26467	1	1	1	1	0.15	Protein YIPF6 OS=Homo sapiens GN=YIPF6 PE=1 SV=2
1038	1	UniProt_SwissProt	O75306	23	52911	1	1	1	1	0.07	NADH dehydrogenase [ubiquinone] iron-sulfur protein 2, mitochondrial OS=Homo sapiens GN=NDUFS2 PE=1 SV=2
1039	1	UniProt_SwissProt	Q8N9N5	23	57143	1	1	1	1	0.07	Protein BANP OS=Homo sapiens GN=BANP PE=1 SV=3
1040	1	UniProt_SwissProt	O60231	23	119874	1	1	1	1	0.03	Putative pre-mRNA-splicing factor ATP-dependent RNA helicase DHX16 OS=Homo sapiens GN=DHX16 PE=1 SV=2
1041	1	UniProt_SwissProt	O00763	23	278361	1	1	1	1	0.01	Acetyl-CoA carboxylase 2 OS=Homo sapiens GN=ACACB PE=1 SV=3
1042	1	UniProt_SwissProt	Q92499	23	83349	4	1	3	1	0.05	ATP-dependent RNA helicase DDX1 OS=Homo sapiens GN=DDX1 PE=1 SV=2
1043	1	UniProt_SwissProt	Q9Y5Q9	23	102006	2	2	2	2	0.08	General transcription factor 3C polypeptide 3 OS=Homo sapiens GN=GTF3C3 PE=1 SV=1
1044	1	UniProt_SwissProt	Q9NXH9	23	73386	2	1	2	1	0.05	tRNA (guanine(26)-N(2))-dimethyltransferase OS=Homo sapiens GN=TRMT1 PE=1 SV=1
1045	1	UniProt_SwissProt	Q15149	23	533462	3	1	3	1	0.01	Plectin OS=Homo sapiens GN=PLEC PE=1 SV=3
1046	1	UniProt_SwissProt	Q6UXS9	22	39125	1	1	1	1	0.1	Inactive caspase-12 OS=Homo sapiens GN=CASP12 PE=2 SV=2
1047	1	UniProt_SwissProt	P63173	22	8270	3	1	2	1	0.54	60S ribosomal protein L38 OS=Homo sapiens GN=RPL38 PE=1 SV=2
1048	1	UniProt_SwissProt	Q15050	22	41225	1	1	1	1	0.1	Ribosome biogenesis regulatory protein homolog OS=Homo sapiens GN=RRS1 PE=1 SV=2
1049	1	UniProt_SwissProt	Q13601	22	43866	1	1	1	1	0.09	KRR1 small subunit processome component homolog OS=Homo sapiens GN=KRR1 PE=1 SV=4
1050	1	UniProt_SwissProt	Q9Y5J1	22	62421	1	1	1	1	0.06	U3 small nucleolar RNA-associated protein 18 homolog OS=Homo sapiens GN=UTP18 PE=1 SV=3
1051	1	UniProt_SwissProt	Q02790	22	52057	1	1	1	1	0.07	Peptidyl-prolyl cis-trans isomerase FKBP4 OS=Homo sapiens GN=FKBP4 PE=1 SV=3
1052	1	UniProt_SwissProt	P01111	22	21501	1	1	1	1	0.19	GTPase NRas OS=Homo sapiens GN=NRAS PE=1 SV=1
1053	1	UniProt_SwissProt	Q8NHH9	22	66814	1	1	1	1	0.06	Atlastin-2 OS=Homo sapiens GN=ATL2 PE=1 SV=2
1054	1	UniProt_SwissProt	P52815	22	21563	2	1	1	1	0.19	39S ribosomal protein L12, mitochondrial OS=Homo sapiens GN=MRPL12 PE=1 SV=2
1055	1	UniProt_SwissProt	Q9BS18	21	8516	1	1	1	1	0.52	Anaphase-promoting complex subunit 13 OS=Homo sapiens GN=ANAPC13 PE=1 SV=1
1056	1	UniProt_SwissProt	Q8N5K1	21	15497	2	1	2	1	0.27	CDGSH iron-sulfur domain-containing protein 2 OS=Homo sapiens GN=CISD2 PE=1 SV=1
1057	1	UniProt_SwissProt	P55209	21	45631	1	1	1	1	0.09	Nucleosome assembly protein 1-like 1 OS=Homo sapiens GN=NAP1L1 PE=1 SV=1
1058	1	UniProt_SwissProt	Q99848	21	34887	2	1	2	1	0.11	Probable rRNA-processing protein EBP2 OS=Homo sapiens GN=EBNA1BP2 PE=1 SV=2
1059	1	UniProt_SwissProt	Q9NUU7	21	54397	1	1	1	1	0.07	ATP-dependent RNA helicase DDX19A OS=Homo sapiens GN=DDX19A PE=1 SV=1
1060	1	UniProt_SwissProt	P53992	21	119789	1	1	1	1	0.03	Protein transport protein Sec24C OS=Homo sapiens GN=SEC24C PE=1 SV=3
1061	1	UniProt_SwissProt	Q15043	21	54918	1	1	1	1	0.07	Zinc transporter ZIP14 OS=Homo sapiens GN=SLC39A14 PE=1 SV=3
1062	1	UniProt_SwissProt	Q96T37	21	107352	1	1	1	1	0.04	Putative RNA-binding protein 15 OS=Homo sapiens GN=RBM15 PE=1 SV=2
1063	1	UniProt_SwissProt	Q969X6	20	77526	1	1	1	1	0.05	Cirhin OS=Homo sapiens GN=CIRH1A PE=1 SV=1
1064	1	UniProt_SwissProt	Q96MG7	20	34344	1	1	1	1	0.12	Melanoma-associated antigen G1 OS=Homo sapiens GN=NDNL2 PE=1 SV=1
1065	1	UniProt_SwissProt	Q8TAG9	20	94404	1	1	1	1	0.04	Exocyst complex component 6 OS=Homo sapiens GN=EXOC6 PE=1 SV=3

## Sheet: Fig. 1B
Chemidoc MP (BioRad): blot image merged with corresponding colorimetric image

## Sheet: Fig. 1C
	CPT (1 µM)	siLuc	sip97 #1	sip97 #2
	4.54	1	6.98	4.34
	3.85	1	3.52	3.07
		1	3.88	2.52

## Sheet: Fig. 1D
Chemidoc MP (BioRad): blot image merged with corresponding colorimetric image									Quantification
									p97-WT	p97-EQ
									1	4.59
									1	2.13
									1	4.28

## Sheet: Fig. 1F
p97-WT		p97-EQ
-	+	-	+	Dox
1	0.76	0.16	4.79
1	0.2	1.18	3.52

## Sheet: Fig. 1G
Chemidoc MP (BioRad): blot image merged with corresponding colorimetric image

## Sheet: Fig. 2B
Chemidoc MP (BioRad): blot image merged with corresponding colorimetric image									Quantification
									DMSO	CPT
									1	4.12
									1	6.59
									1	2.5

## Sheet: Fig. 2C
Chemidoc MP (BioRad): blot image merged with corresponding colorimetric image									Quantification
									HEK293 WT	ΔTEX264 #2
									1	0
									1	0.14

## Sheet: Fig. 2D
Chemidoc MP (BioRad): blot image merged with corresponding colorimetric image

[truncated: 48 more sheets: Fig. 2E, Fig. 3B, Fig. 3D, Fig. 3F, Fig. 3G, Fig. 3I, Fig. 4B, Fig. 4D, Fig. 4E, Fig. 4G, Fig. 5A, Fig. 5B, Fig. 5D, Fig. 5E, Fig. 5F, Fig. 6A, Fig. 6B, Fig. 6F, Fig. 6G, Fig. S1A …]
